# Supplementary material for: Factors contributing to the decision to perform a cesarean section in Labrador retrievers
Source: BMC Vet Res. 2018 Feb 27;14:57. doi: 10.1186/s12917-018-1381-8 (PMC5828337; doi:10.1186/s12917-018-1381-8)
Supplement: Supplementary file 4 — Displaying the data analyzed. (XLSX 111 kb) [file 12917_2018_1381_MOESM4_ESM.xlsx]

## Sheet: Sheet1
Id of the litter	Id of the dam	Id of the sire	Parity	Number malpositioned fetuses	Uterine contractions	Body mass index dam kg/m2	Hight at withers dam cm	Weight to height ratio dam kg/cm	Inbreeding coefficient dam	Litter size	Ease of whelping	Whelping season	Adult weight dam kg	Average puppy weight kg	Litter weight kg	Heaviest puppy weight kg	Std puppy weight in a litter kg	Var puppy weight in a litter kg2
2	220	265	2	0	0	89.677	56	0.502191	0.0536766	12	1	4	28.1227	0.428191	5.13693	0.510291	0.0596382	0.00355672
3	291	306	1	0	0	92.5698	56	0.518391	0.0688057	9	1	3	29.0299	0.539321	4.85344	0.60101	0.048646	0.00236644
4	214	245	2	0	0	89.9687	55	0.494828	0.0771465	9	1	4	27.2155	0.501673	4.51324	0.57833	0.0443841	0.00196995
5	65	185	5	0	0				0.0417404	8	1	2	28.1227	0.481261	3.85009	0.544311	0.0386265	0.001492
6	164	210	3	1	0	89.9687	55	0.494828	0.0558167	7	1	3	27.2155	0.507116	3.54936	0.606453	0.0546646	0.00298822
7	119	147	3	0	0	109.037	52	0.56699	0.0452442	8	1	1	29.4835	0.540682	4.32591	0.640926	0.0698334	0.00487671
8	28	112	4	0	0				0.106506	10	1	3	29.4835	0.383286	3.83286	0.436356	0.0419386	0.00175884
9	346	360	1	0	0				0.121	9	1	1	28.1227	0.432173	3.88955	0.481942	0.0506956	0.00257004
10	82	134	2	0	0	92.7727	55.5	0.514888	0.105833	7	1	4	28.5763	0.520724	3.64598	0.595567	0.0423575	0.00179415
11	117	133	3	0	0	105.682	52	0.549544	0	9	1	3	28.5763	0.436356	3.92902	0.504395	0.0436435	0.00190476
12	108	175	4	0	0	99.0319	59	0.584288	0.0880432	10	1	3	34.473	0.530703	5.30703	0.572887	0.0278025	0.000772977
13	79	115	5	0	0	94.4671	55	0.519569	0.0359497	12	1	3	28.5763	0.421841	5.063	0.476272	0.032297	0.0010431
14	95	54	1	0	0	103.346	53	0.547734	0.0593681	10	1	2	29.0299	0.468561	4.68606	0.498952	0.0461797	0.00213256
15	193	231	2	0	0				0.0902214	7	1	2	31.2979	0.538868	3.77071	0.572887	0.0236057	0.000557228
16	218	182	1	0	0				0.0567284	8	1	2	28.5763	0.475365	3.80473	0.544311	0.0565724	0.00320043
17	331	396	3	0	0	74.0629	59.6	0.441415	0.124	7	1	2	26.3084	0.417953	2.92567	0.464932	0.0282955	0.000800634
18	298	335	2	0	0	95.7178	55.5	0.531234	0.0761566	6	1	2	29.4835	0.491241	2.94835	0.532971	0.0390634	0.00152595
19	99	97	1	0	0	101.109	54	0.54599	0.0712852	6	1	2	29.4835	0.524353	3.14702	0.561094	0.0295162	0.000871205
20	60	50	2	0	0				0.0372543	9	1	4	28.1227	0.463118	4.16761	0.504395	0.0245514	0.000602771
21	79	202	6	0	0	94.4671	55	0.519569	0.0359497	8	1	2	28.5763	0.442253	3.53802	0.498952	0.0450545	0.00202991
22	159	154	1	0	0				0.0869484	11	1	4	32.2051	0.483983	5.32381	0.544311	0.0334738	0.0011205
23	65	137	2	0	0				0.0417404	10	1	4	28.1227	0.420027	4.20163	0.482169	0.0424675	0.00180349
24	207	303	2	1	0	85.5834	53	0.453592	0.0897484	9	1	2	24.0404	0.415944	3.74214	0.482169	0.0400923	0.00160739
25	280	285	1	0	0	74.3121	59.5	0.442157	0.0728149	7	1	1	26.3084	0.475365	3.32846	0.516188	0.0339293	0.0011512
26	68	182	6	0	0	100.649	52	0.523375	0.0476303	7	1	2	27.2155	0.459943	3.22051	0.516188	0.0449354	0.00201919
27	19	52	3	0	0				0.0536804	8	1	4	28.1227	0.434541	3.47588	0.459489	0.0344137	0.0011843
28	92	52	2	0	0	95.9666	55	0.527816	0.0749512	8	1	2	29.0299	0.491241	3.92947	0.544311	0.0386859	0.0014966
29	110	112	1	1	0				0.079361	8	1	2	30.3907	0.49623	3.96893	0.516188	0.0176718	0.000312293
30	36	153	4	0	0	94.0162	56	0.526491	0.0458107	2	1	4	29.4835	0.57833	1.15666	0.584227	0.00801845	6.42955e-05
31	43	58	2	0	0	88.0968	56.5	0.497747	0.0395164	6	1	1	28.1227	0.493055	2.95969	0.532971	0.0354992	0.00126019
32	391	401	1	1	0				0.128	7	1	1	25.8548	0.533781	3.73647	0.584	0.0348639	0.00121549
33	31	26	1	0	0	101.109	54	0.54599	0.0472031	9	1	4	29.4835	0.448603	4.03697	0.504395	0.0328713	0.00108052
34	356	395	3	0	0	91.627	54.5	0.499367	0.092	10	1	1	27.2155	0.459262	4.59262	0.521631	0.0507836	0.00257897
35	250	299	3	0	0	88.1984	60	0.529191	0.135784	8	1	3	31.7515	0.537961	4.30323	0.646369	0.0524439	0.00275036
36	61	102	1	0	0	86.1523	58.5	0.503991	0.0595856	7	1	4	29.4835	0.557465	3.9018	0.598742	0.0317167	0.00100595
37	128	72	1	0	0	91.3001	55.5	0.506715	0.0876389	9	1	1	28.1227	0.450417	4.05376	0.510291	0.0364279	0.00132699
38	288	299	1	0	0	97.2942	52	0.50593	0.0525055	9	1	3	26.3084	0.403697	3.63464	0.453592	0.0327897	0.00107517
39	162	188	2	0	0	86.9697	55	0.478333	0.062006	5	1	4	26.3084	0.458128	2.29064	0.498952	0.030375	0.000922643
40	128	143	2	0	0	91.3001	55.5	0.506715	0.0876389	7	1	2	28.1227	0.581959	4.07371	0.62369	0.0397808	0.00158251
41	183	254	2	0	0				0.0871353	7	1	1	23.5868	0.43817	3.06719	0.493055	0.0349078	0.00121856
42	344	315	2	0	0	86.7842	56	0.485991	0.125	7	1	2	27.2155	0.487612	3.41328	0.549981	0.0512387	0.00262541
43	253	402	5	0	0	82.1185	63.5	0.521452	0.105	11	1	2	33.1122	0.443283	4.87612	0.476272	0.0394308	0.00155479
44	28	115	5	0	0				0.106506	10	1	2	29.4835	0.392811	3.92947	0.453592	0.0396488	0.00157203
45	209	206	1	0	0	91.1234	56	0.510291	0.0379581	9	1	4	28.5763	0.454046	4.08777	0.521631	0.0373358	0.00139396
46	277	289	3	0	0	89.3502	57	0.509296	0.0739403	11	1	1	29.0299	0.526167	5.78875	0.60101	0.042718	0.00182483
47	286	311	2	0	0	92.3596	56.5	0.521832	0.0602036	6	1	2	29.4835	0.537507	3.2264	0.56699	0.0184308	0.000339695
48	124	112	1	0	0				0.08041	6	1	1	26.3084	0.527074	3.16381	0.58967	0.0394456	0.00155595
49	42	70	2	0	0				0.0428505	5	1	2	29.0299	0.52526	2.62539	0.640926	0.13915	0.0193626
50	132	169	2	0	0	98.7411	52.5	0.518391	0.129364	9	1	4	27.2155	0.47854	4.30505	0.527528	0.039663	0.00157315
51	152	206	2	0	0	91.6892	58	0.531798	0.041275	9	1	1	30.8443	0.530249	4.77406	0.584227	0.0398017	0.00158417
52	11	21	1	0	0				0.0423622	7	1	1	29.4835	0.441799	3.0935	0.458582	0.0218858	0.000478987
53	152	146	1	0	0	91.6892	58	0.531798	0.041275	9	1	2	30.8443	0.52027	4.68334	0.572887	0.0308968	0.000954612
54	84	115	2	0	0	92.1424	57	0.525212	0.0580406	13	1	2	29.9371	0.42547	5.53383	0.482169	0.0336601	0.001133
55	164	115	1	0	0	89.9687	55	0.494828	0.0558167	8	1	1	27.2155	0.521631	4.17305	0.62369	0.0580597	0.00337093
56	237	252	2	0	0	90.9386	56.5	0.513803	0.0752029	7	1	3	29.0299	0.511199	3.57794	0.56699	0.0401495	0.00161198
57	61	52	2	0	0	86.1523	58.5	0.503991	0.0595856	9	1	1	29.4835	0.509838	4.58673	0.555651	0.0307229	0.000943895
58	293	345	2	0	0	83.3953	59	0.492032	0.131	8	1	4	29.0299	0.562738	4.5019	0.61802	0.0339857	0.00115503
59	186	169	1	0	0	91.4681	55	0.503075	0.0542641	10	1	1	27.6691	0.444974	4.45065	0.504395	0.0591201	0.00349518
60	131	143	1	0	0	94.0162	56	0.526491	0.129364	10	1	2	29.4835	0.525714	5.25169	0.640926	0.0572663	0.00327943
61	386	393	1	0	0	87.9541	57	0.501339	0.126	10	1	4	28.5763	0.568124	5.68124	0.62369	0.0358397	0.00128448
62	121	52	1	0	0	82.4646	55.5	0.457678	0.105133	8	1	3	25.4012	0.516642	4.13359	0.544311	0.0266697	0.000711271
63	57	62	1	0	0				0.145889	7	1	1	29.4835	0.502127	3.51534	0.617793	0.0582702	0.00339542
64	79	133	2	0	0	94.4671	55	0.519569	0.0359497	11	1	3	28.5763	0.426377	4.68924	0.504395	0.0418052	0.00174767
65	68	112	4	0	0	100.649	52	0.523375	0.0476303	6	1	2	27.2155	0.458128	2.75013	0.487612	0.0327516	0.00107267
66	123	147	2	0	0	82.445	56	0.461692	0.110722	6	1	3	25.8548	0.558372	3.35114	0.61235	0.0405309	0.00164275
67	44	50	2	0	0				0.0455933	5	1	2	31.7515	0.516188	2.58003	0.555651	0.0494291	0.00244323
68	12	7	1	0	0				0.0536804	8	1	3	29.4835	0.445881	3.5666	0.510291	0.0373572	0.00139556
69	204	265	3	0	0	80.9023	58	0.469233	0.0753479	6	1	3	27.2155	0.568805	3.41328	0.635029	0.0506709	0.00256754
70	117	52	4	0	0	105.682	52	0.549544	0	6	1	1	28.5763	0.497137	2.98237	0.538868	0.0377237	0.00142308
71	281	341	1	0	0	78.6667	55.8	0.43896	0.0728149	8	1	2	24.494	0.420934	3.36792	0.459489	0.034522	0.00119177
72	174	175	1	0	0				0.129917	9	1	2	26.7619	0.435902	3.92357	0.549754	0.0544166	0.00296117
73	278	297	2	0	0	84.9474	58	0.492695	0.0728149	8	1	3	28.5763	0.444974	3.5607	0.470375	0.0222709	0.000495995
74	14	26	1	0	0	95.2014	56.5	0.537888	0.0579224	7	1	3	30.3907	0.444974	2.91433	0.504395	0.0666752	0.00444558
75	150	206	2	0	0	80.9023	58	0.469233	0.0709896	8	1	3	27.2155	0.501673	4.01429	0.544311	0.0391652	0.00153391
76	23	21	2	0	0				0.0432129	8	1	4	28.1227	0.418212	3.34524	0.482169	0.0541935	0.00293693
77	228	238	1	0	0	97.466	55	0.536063	0.0496063	7	1	2	29.4835	0.483529	3.38471	0.56699	0.0527549	0.00278308
78	104	52	1	0	0				0.0379562	10	1	3	25.8548	0.435902	4.36038	0.482169	0.031676	0.00100337
79	376	366	1	1	0	97.7268	57	0.557043	0.123	10	1	1	31.7515	0.447355	4.47355	0.510291	0.042299	0.0017892
80	42	2	1	0	0				0.0428505	9	1	2	29.0299	0.447242	4.02563	0.504395	0.0372281	0.00138593
81	88	202	6	0	0	90.7184	60	0.54431	0.109192	8	1	3	32.6586	0.495323	3.96304	0.57833	0.0916722	0.00840378
82	219	238	2	0	0	89.677	56	0.502191	0.0567284	6	1	4	28.1227	0.521631	3.12979	0.561094	0.0376099	0.0014145
83	53	58	1	0	0				0.0493507	5	1	1	28.1227	0.403697	2.01849	0.448149	0.0276026	0.000761903
84	274	320	2	0	0	84.8269	58.5	0.496237	0.132179	8	1	4	29.0299	0.454953	3.64008	0.504395	0.0452325	0.00204598
85	77	58	1	0	0	95.0844	53.5	0.508701	0.063797	8	1	4	27.2155	0.430006	3.44186	0.442253	0.0111097	0.000123425
86	186	273	4	0	0	91.4681	55	0.503075	0.0542641	8	1	1	27.6691	0.441345	3.53212	0.476272	0.0601146	0.00361376
87	67	52	2	0	0	93.4996	53.5	0.500223	0.055748	8	1	3	26.7619	0.457221	3.65732	0.516188	0.0411033	0.00168948
88	234	227	1	0	0	95.4626	56	0.534591	0.0526199	9	1	3	29.9371	0.442706	3.98572	0.510291	0.0440509	0.00194048
89	108	70	1	0	0	99.0319	59	0.584288	0.0880432	11	1	4	34.473	0.539775	5.93662	0.595567	0.0366416	0.00134261
90	400	383	1	0	0				0.124	8	1	2	24.9476	0.501787	4.01429	0.56699	0.0338842	0.00114814
91	23	50	3	0	0				0.0432129	9	1	4	28.1227	0.449056	4.04287	0.521631	0.0358627	0.00128614
92	23	116	4	0	0				0.0432129	8	1	2	28.1227	0.42547	3.40194	0.482169	0.0428604	0.00183702
93	11	147	6	0	0				0.0423622	9	1	1	29.4835	0.337473	3.03907	0.442253	0.0694483	0.00482307
94	187	222	4	0	0				0.0542641	7	1	1	30.3907	0.525714	3.67999	0.572887	0.0265366	0.00070419
95	126	216	4	0	0	89.687	59.5	0.533638	0.110722	5	1	1	31.7515	0.588763	2.94291	0.646369	0.043992	0.0019353
96	65	115	3	0	0				0.0417404	9	1	1	28.1227	0.401883	3.6174	0.498952	0.142608	0.0203371
97	144	245	4	0	0				0.046402	3	1	4	29.9371	0.483983	1.4515	0.498952	0.0214659	0.000460785
98	381	402	2	0	0				0.121	9	1	1	24.0404	0.463672	4.17305	0.538641	0.0385364	0.00148505
99	160	265	4	0	0	88.7454	53.5	0.474788	0.062006	10	1	1	25.4012	0.392811	3.92947	0.419573	0.0212233	0.000450427
100	30	70	3	0	0				0.0620461	5	1	2	29.4835	0.614618	3.07309	0.646369	0.0190596	0.00036327
101	13	58	3	0	0				0.0579224	9	1	1	34.0194	0.463571	4.17305	0.561094	0.0534731	0.00285937
102	122	182	3	0	0	93.8041	52.5	0.492471	0.0545998	9	1	1	25.8548	0.482622	4.34315	0.510291	0.0224023	0.000501863
103	28	169	6	0	0				0.106506	5	1	2	29.4835	0.469468	2.34734	0.504395	0.0452528	0.00204782
104	43	54	3	0	0	88.0968	56.5	0.497747	0.0395164	8	1	4	28.1227	0.49623	3.96893	0.527528	0.026421	0.000698067
105	117	58	1	0	0	105.682	52	0.549544	0	9	1	1	28.5763	0.480808	4.32591	0.527528	0.025793	0.000665281
106	39	50	2	0	0				0.0468369	10	1	3	30.8443	0.423655	4.23565	0.448149	0.0153658	0.000236108
107	307	324	1	1	0				0.0794029	6	1	4	30.8443	0.501673	3.01095	0.57833	0.0403719	0.00162989
108	332	383	2	0	0	75.8079	58.4	0.442718	0.124	6	1	3	25.8548	0.481753	2.89052	0.504622	0.0196466	0.000385988
109	47	133	3	0	0	98.2538	53.5	0.525658	0.0761986	9	1	3	28.1227	0.459943	4.13903	0.504395	0.0339537	0.00115286
110	67	71	1	0	0	93.4996	53.5	0.500223	0.055748	8	1	1	26.7619	0.42048	3.36248	0.464932	0.0225654	0.000509198
111	339	362	1	0	0	82.3697	57	0.469508	0.106	11	1	4	26.7619	0.446376	4.91014	0.510291	0.0503372	0.00253383
112	74	169	6	0	0	95.6167	52	0.497207	0.069355	6	1	2	25.8548	0.541589	3.24908	0.58967	0.0332065	0.00110267
113	84	157	4	0	0	92.1424	57	0.525212	0.0580406	9	1	2	29.9371	0.463118	4.16715	0.504395	0.0243872	0.000594734
114	208	143	1	0	0				0.0897484	9	1	4	27.2155	0.479447	4.31502	0.504395	0.0210458	0.000442926
115	36	115	6	0	0	94.0162	56	0.526491	0.0458107	3	1	1	29.4835	0.62369	1.87107	0.663152	0.0464102	0.0021539
116	223	265	4	0	0	90.7463	57	0.517254	0.0870171	5	1	2	29.4835	0.539775	2.69887	0.584227	0.0498178	0.00248181
117	201	161	2	0	0				0.0788841	5	1	4	25.8548	0.544311	2.72155	0.572887	0.0323234	0.0010448
118	156	210	3	0	0	87.7684	61	0.535387	0.0650482	11	1	4	32.6586	0.44951	4.94416	0.493055	0.0270842	0.000733555
119	355	301	1	0	0	76.7295	56.5	0.433522	0.08	6	1	4	24.494	0.493282	2.95969	0.555651	0.0562436	0.00316335
120	334	345	1	0	0	107.116	48.26	0.516941	0.084	8	1	4	24.9476	0.374214	2.99371	0.413903	0.0222709	0.000495995
121	184	231	3	1	0				0.0854321	8	1	3	28.1227	0.552022	4.41708	0.57833	0.0253453	0.000642382
122	258	402	5	0	0	87.4074	55.8	0.487733	0.07	8	1	1	27.2155	0.509583	4.07666	0.549981	0.0252545	0.00063779
123	201	229	3	0	0				0.0788841	7	1	1	25.8548	0.529796	3.70812	0.561094	0.0279416	0.000780733
124	261	353	3	0	0	88.2306	56	0.494091	0.14	9	1	3	27.6691	0.547461	4.92715	0.60101	0.0378348	0.00143147
125	33	50	3	0	0	88.8032	58.5	0.519499	0.0400314	11	1	2	30.3907	0.459489	5.05211	0.527528	0.0392003	0.00153667
126	197	353	5	0	0	104.635	51	0.533638	0.09	7	1	3	27.2155	0.513126	3.57771	0.549981	0.0248073	0.000615401
127	98	70	4	0	0				0.0753021	8	1	3	26.7619	0.488973	3.91223	0.584227	0.0677514	0.00459025
128	86	52	1	0	0	84.6983	59	0.49972	0.1045	5	1	4	29.4835	0.542043	2.71021	0.58967	0.0373095	0.001392
129	312	336	2	0	0	89.3502	57	0.509296	0.117	9	1	2	29.0299	0.427133	3.8442	0.504622	0.046583	0.00216998
130	239	273	2	0	0	85.4702	55	0.470086	0.0976219	3	1	1	25.8548	0.576516	1.72955	0.62369	0.0433046	0.00187529
131	155	210	3	0	0	101.248	56	0.56699	0.0650482	8	1	3	31.7515	0.503941	4.03108	0.527528	0.0192723	0.000371422
132	358	395	2	0	0	88.2306	56	0.494091	0.142	10	1	3	27.6691	0.473437	4.73437	0.58967	0.0986502	0.00973186
133	68	71	1	0	0	100.649	52	0.523375	0.0476303	3	1	1	27.2155	0.445881	1.3381	0.493055	0.0514474	0.00264684
134	208	270	2	0	0				0.0897484	10	1	4	27.2155	0.454046	4.54137	0.504395	0.072386	0.00523974
135	298	327	3	0	0	95.7178	55.5	0.531234	0.1	12	1	4	29.4835	0.421935	5.06322	0.493282	0.0339729	0.00115416
136	46	50	2	0	0	86.8823	55.5	0.482197	0.0522327	7	1	1	26.7619	0.462664	3.23774	0.493055	0.022408	0.000502118
137	266	273	1	0	0	74.1604	58	0.43013	0.102005	2	1	4	24.9476	0.493055	0.986563	0.532971	0.0561292	0.00315048
138	40	37	3	0	0	100.465	55	0.552558	0.0643805	10	1	4	30.3907	0.479901	4.79674	0.510291	0.0185564	0.000344339
139	40	7	2	1	0	100.465	55	0.552558	0.0643805	9	1	4	30.3907	0.531157	4.77996	0.555651	0.0162856	0.000265219
140	309	341	1	0	0	90.3409	58	0.523977	0.14345	11	1	1	30.3907	0.48489	5.33515	0.516188	0.0271166	0.000735309
141	65	58	4	0	0				0.0417404	10	1	3	28.1227	0.425923	4.25787	0.493055	0.045158	0.00203924
142	237	316	4	0	0	90.9386	56.5	0.513803	0.0752029	10	1	4	29.0299	0.455407	4.55316	0.504395	0.0514856	0.00265077
143	181	165	2	0	0	92.5698	56	0.518391	0.0871353	9	1	1	29.0299	0.461303	4.15037	0.504395	0.0258276	0.000667067
144	19	48	2	0	0				0.0536804	3	1	1	28.1227	0.544311	1.63293	0.555651	0.0113398	0.000128592
145	199	335	4	0	0	89.9687	55	0.494828	0.0970669	6	1	2	27.2155	0.607814	3.64598	0.680389	0.0414201	0.00171562
146	228	273	2	0	0	97.466	55	0.536063	0.0496063	8	1	1	29.4835	0.503034	4.02563	0.561094	0.03505	0.00122851
147	127	165	2	0	0	95.4303	58.5	0.558267	0.110722	9	1	2	32.6586	0.528435	4.75728	0.640926	0.0973746	0.00948182
148	108	58	2	0	0	99.0319	59	0.584288	0.0880432	9	1	1	34.473	0.539775	4.85934	0.584227	0.0430668	0.00185475
149	234	273	3	0	0	95.4626	56	0.534591	0.0526199	9	1	4	29.9371	0.500312	4.5019	0.532971	0.022462	0.000504542
150	76	62	1	0	0	101.605	50	0.508023	0.063797	8	1	2	25.4012	0.387821	3.10121	0.436356	0.0296849	0.000881195
151	51	54	2	0	0				0.0476551	9	1	2	29.4835	0.560187	5.04077	0.62369	0.038117	0.0014529
152	126	185	3	0	0	89.687	59.5	0.533638	0.110722	9	1	3	31.7515	0.513467	4.6212	0.549754	0.0304162	0.000925142
153	370	383	1	0	0	94.6914	55.8	0.528378	0.135	13	1	3	29.4835	0.461879	6.00443	0.555651	0.0696197	0.0048469
154	160	175	3	0	0	88.7454	53.5	0.474788	0.062006	9	1	3	25.4012	0.419573	3.77616	0.470829	0.0300023	0.000900139
155	100	52	1	0	0	88.9067	52	0.462315	0.0712852	6	1	1	24.0404	0.382832	2.29654	0.41413	0.0359939	0.00129556
156	174	254	3	0	0				0.129917	7	1	4	26.7619	0.508477	3.5607	0.555651	0.0341317	0.00116498
157	242	350	2	0	0	102.665	54	0.55439	0.0940475	10	1	2	29.9371	0.488973	4.88746	0.532971	0.039536	0.0015631
158	179	206	2	0	1	92.2617	52	0.479761	0.140041	4	1	3	24.9476	0.50757	2.02983	0.521631	0.0163676	0.000267898
159	197	229	4	0	0	104.635	51	0.533638	0.0691223	6	1	4	27.2155	0.54794	3.28854	0.58967	0.0584486	0.00341624
160	377	389	1	0	0	79.3112	60.5	0.479833	0.137	12	1	4	29.0299	0.491392	5.8967	0.527301	0.0266308	0.0007092
161	14	72	3	0	0	95.2014	56.5	0.537888	0.0579224	8	1	2	30.3907	0.440892	3.52668	0.498952	0.0323234	0.0010448
162	53	115	2	0	0				0.0493507	5	1	1	28.1227	0.468107	2.34144	0.60101	0.154841	0.0239758
163	322	299	1	0	0	96.8869	53	0.5135	0.135254	8	1	1	27.2155	0.545672	4.36583	0.60101	0.0384253	0.0014765
164	223	245	2	0	0	90.7463	57	0.517254	0.0870171	8	1	2	29.4835	0.522538	4.17895	0.572887	0.0331217	0.00109704
165	272	311	3	0	0	92.1584	52.5	0.483831	0.108408	8	1	1	25.4012	0.477179	3.81607	0.538868	0.0522685	0.00273199
166	126	157	2	0	0	89.687	59.5	0.533638	0.110722	9	1	2	31.7515	0.483076	4.34859	0.538868	0.0314127	0.000986759
167	223	324	5	0	0	90.7463	57	0.517254	0.0870171	4	1	2	29.4835	0.55429	2.21716	0.62369	0.0820832	0.00673765
168	19	115	6	0	0				0.0536804	8	1	3	28.1227	0.43182	3.4532	0.453592	0.0185437	0.000343867
169	280	378	4	0	0	74.3121	59.5	0.442157	0.105	8	1	2	26.3084	0.470602	3.76482	0.498952	0.0198736	0.000394959
170	159	115	2	0	0				0.0869484	11	1	3	32.2051	0.503941	5.54517	0.549754	0.0237128	0.000562295
171	190	206	1	0	0				0.0738678	9	1	3	26.3084	0.493962	4.44521	0.561094	0.0453986	0.00206103
172	79	52	3	1	0	94.4671	55	0.519569	0.0359497	9	1	2	28.5763	0.463118	4.16715	0.561094	0.0731066	0.00534457
173	42	116	3	0	0				0.0428505	7	1	4	29.0299	0.487612	3.41328	0.527528	0.0240554	0.000578661
174	11	7	2	0	0				0.0423622	12	1	3	29.4835	0.363781	4.36583	0.39145	0.0234193	0.000548462
175	209	233	2	0	0	91.1234	56	0.510291	0.0379581	9	1	3	28.5763	0.469468	4.22431	0.544311	0.0390543	0.00152524
176	144	169	2	0	0				0.046402	12	1	2	29.9371	0.390543	4.68924	0.453592	0.0473428	0.00224134
177	230	345	4	1	0	88.2306	56	0.494091	0.1	10	1	1	27.6691	0.468901	4.68901	0.515961	0.0301271	0.00090764
178	46	26	1	0	0	86.8823	55.5	0.482197	0.0522327	8	1	3	26.7619	0.441345	3.53258	0.470829	0.0225654	0.000509199
179	314	311	2	0	0	83.037	55.8	0.463347	0.0741253	5	1	3	25.8548	0.527528	2.63673	0.584227	0.0444645	0.00197709
180	69	116	2	0	0	91.3001	55.5	0.506715	0.0476303	9	1	4	28.1227	0.435902	3.92357	0.504395	0.0362436	0.00131359
181	214	192	1	0	0	89.9687	55	0.494828	0.0771465	7	1	1	27.2155	0.483529	3.38516	0.544311	0.0719962	0.00518345
182	40	2	1	0	0	100.465	55	0.552558	0.0643805	10	1	2	30.3907	0.45586	4.5586	0.510291	0.0429485	0.00184457
183	139	189	3	0	0				0.0417633	8	1	3	27.2155	0.486705	3.895	0.510291	0.0190325	0.000362237
184	76	115	3	0	0	101.605	50	0.508023	0.063797	9	1	4	25.4012	0.444067	3.99751	0.487612	0.0286316	0.00081977
185	65	58	1	0	0				0.0417404	10	1	1	28.1227	0.453139	4.53048	0.680389	0.096201	0.00925464
186	224	189	1	1	0				0.061409	7	1	2	30.8443	0.549754	3.84964	0.58967	0.0294617	0.000867991
187	61	192	4	0	0	86.1523	58.5	0.503991	0.0595856	11	1	2	29.4835	0.475818	5.2331	0.527528	0.0334913	0.00112167
188	117	70	2	0	0	105.682	52	0.549544	0	10	1	4	28.5763	0.459943	4.59807	0.504395	0.0241221	0.000581875
189	251	299	3	0	0				0.0851364	4	1	4	31.7515	0.508931	2.03572	0.549754	0.0640432	0.00410153
190	384	398	1	0	0	83.5015	58.5	0.488484	0.137	7	1	4	28.5763	0.434963	3.04474	0.498952	0.0364104	0.00132571
191	31	62	2	0	0	101.109	54	0.54599	0.0472031	6	1	1	29.4835	0.514827	3.09032	0.58967	0.0442713	0.00195994
192	94	81	1	0	0	92.7727	55.5	0.514888	0.0593681	7	1	4	28.5763	0.42683	2.98781	0.493055	0.0613044	0.00375823
193	111	70	3	0	0				0.060936	4	1	3	31.7515	0.504395	2.01849	0.561094	0.0700564	0.0049079
194	164	116	2	0	0	89.9687	55	0.494828	0.0558167	11	1	3	27.2155	0.479447	5.27301	0.510291	0.0242369	0.000587428
195	148	169	2	1	0	86.558	57	0.493381	0	7	1	4	28.1227	0.576516	4.03697	0.62369	0.029043	0.000843498
196	60	50	1	0	0				0.0372543	9	1	1	28.1227	0.473097	4.25833	0.516188	0.0328305	0.00107784
197	28	7	1	0	0				0.106506	7	1	2	29.4835	0.439985	3.07853	0.459489	0.017585	0.000309232
198	253	335	3	0	0	82.1185	63.5	0.521452	0.075882	10	1	2	33.1122	0.40914	4.09367	0.476272	0.0478726	0.00229178
199	23	2	1	0	0				0.0432129	8	1	2	28.1227	0.400976	3.20917	0.448149	0.0328868	0.00108154
200	247	335	4	1	0	94.4671	55	0.519569	0.131	5	1	4	28.5763	0.546579	1.42882	0.59534	0.0196411	0.000385774
201	321	371	1	0	0	89.677	56	0.502191	0.132	5	1	1	28.1227	0.491014	2.45507	0.504622	0.00760698	5.78661e-05
202	125	52	1	0	0	83.7658	57	0.477465	0.08041	4	1	4	27.2155	0.55429	2.21716	0.555651	0.00283496	8.03702e-06
203	44	38	1	0	0				0.0455933	6	1	3	31.7515	0.449056	2.69343	0.504395	0.0488293	0.0023843
204	148	216	3	0	0	86.558	57	0.493381	0	7	1	1	28.1227	0.580145	4.05965	0.663152	0.058349	0.00340461
205	126	112	1	0	0	89.687	59.5	0.533638	0.110722	8	1	1	31.7515	0.524353	4.19573	0.561094	0.0309071	0.000955249
206	247	254	1	0	0	94.4671	55	0.519569	0.107121	8	1	2	28.5763	0.511652	4.09367	0.635029	0.0602147	0.00362581
207	213	182	1	0	0	85.3378	56	0.477892	0.051218	6	1	4	26.7619	0.528435	3.1697	0.60101	0.0448484	0.00201138
208	114	116	2	0	0				0.065197	7	1	3	29.0299	0.524806	3.6741	0.555651	0.0214302	0.000459255
209	89	52	2	0	0	89.2251	60.5	0.539812	0.109192	8	1	1	32.6586	0.508477	4.06827	0.58967	0.0578405	0.00334553
210	199	215	1	0	0	89.9687	55	0.494828	0.0970669	7	1	1	27.2155	0.545218	3.81607	0.629586	0.079677	0.00634843
211	328	311	1	0	0	93.7805	56.5	0.52986	0.0538464	10	1	3	29.9371	0.45586	4.5586	0.516188	0.0357799	0.0012802
212	281	289	3	0	0	78.6667	55.8	0.43896	0.0728149	8	1	2	24.494	0.416851	3.3339	0.482169	0.0436041	0.00190131
213	17	7	1	0	0				0.0294266	8	1	3	27.2155	0.499859	3.99751	0.538868	0.0259717	0.00067453
214	74	173	4	0	0	95.6167	52	0.497207	0.069355	8	1	4	25.8548	0.567898	4.54182	0.635029	0.048627	0.00236459
215	268	299	2	0	0	97.4065	57.5	0.560088	0.0646439	8	1	3	32.2051	0.530249	4.24109	0.595567	0.0422127	0.00178191
216	177	189	1	0	0	78.1814	57	0.445634	0.0711021	7	1	4	25.4012	0.473097	3.31122	0.510291	0.0356885	0.00127367
217	338	327	2	0	0	90.4288	57.1	0.516348	0.117	6	1	2	29.4835	0.555651	3.3339	0.584	0.0245841	0.000604379
218	204	350	4	0	0	80.9023	58	0.469233	0.0753479	7	1	1	27.2155	0.554743	3.88411	0.606453	0.0286182	0.000819004
219	397	313	1	1	0	87.3044	59	0.515096	0.143	7	1	2	30.3907	0.488422	3.41895	0.527301	0.0278593	0.00077614
220	342	353	3	0	0	82.1625	54.6	0.448607	0.147	6	1	1	24.494	0.526356	3.15814	0.56699	0.036818	0.00135557
221	160	227	2	0	0	88.7454	53.5	0.474788	0.062006	7	1	2	25.4012	0.42547	2.97693	0.464932	0.0292793	0.000857275
222	160	301	5	0	0	88.7454	53.5	0.474788	0.062006	9	1	3	25.4012	0.398708	3.58928	0.453592	0.0423349	0.00179224
223	293	284	1	0	0	83.3953	59	0.492032	0.105545	11	1	1	29.0299	0.472643	5.19953	0.532971	0.0342335	0.00117193
224	144	172	3	0	0				0.046402	5	1	2	29.9371	0.442253	2.21126	0.493055	0.0494291	0.00244323
225	321	393	2	0	0	89.677	56	0.502191	0.143	6	1	4	28.1227	0.483832	2.90299	0.521631	0.0366868	0.00134592
226	281	398	5	1	0	78.6667	55.8	0.43896	0.105	7	1	1	24.494	0.429293	3.00505	0.464932	0.0211426	0.000447008
227	250	229	2	0	0	88.1984	60	0.529191	0.135784	7	1	4	31.7515	0.572887	4.00885	0.62369	0.0313985	0.000985867
228	278	279	1	0	0	84.9474	58	0.492695	0.0728149	6	1	1	28.5763	0.456314	2.73834	0.510291	0.0502994	0.00253003
229	75	115	2	0	0				0.069355	9	1	3	28.1227	0.470375	4.23519	0.561094	0.0540131	0.00291741
230	61	169	3	1	0	86.1523	58.5	0.503991	0.0595856	10	1	3	29.4835	0.488973	4.89154	0.595567	0.0499639	0.00249639
231	39	58	3	0	0				0.0468369	7	1	3	30.8443	0.471282	3.29988	0.498952	0.0293576	0.000861868
232	363	395	2	0	0	87.3044	59	0.515096	0	8	1	4	30.3907	0.556359	4.45088	0.652039	0.0667742	0.00445879
233	174	189	2	0	0				0.129917	5	1	1	26.7619	0.603278	3.01639	0.640926	0.0377379	0.00142415
234	160	169	1	0	0	88.7454	53.5	0.474788	0.062006	10	1	2	25.4012	0.382832	3.82741	0.453592	0.0374433	0.001402
235	244	273	2	0	0				0.0876923	2	1	2	29.4835	0.459489	0.918525	0.487612	0.0400923	0.00160739
236	246	165	1	0	0				0.0876923	10	1	3	28.1227	0.454953	4.54726	0.510291	0.0327134	0.00107016
237	312	301	1	0	0	89.3502	57	0.509296	0.117	7	1	3	29.0299	0.409853	2.86897	0.476272	0.0396507	0.00157218
238	166	210	2	0	0				0.129917	9	1	4	26.7619	0.450871	4.05965	0.510291	0.0458098	0.00209854
239	76	116	2	0	0	101.605	50	0.508023	0.063797	7	1	1	25.4012	0.458582	3.20917	0.516188	0.0387921	0.00150482
240	18	7	2	0	0	99.5538	54	0.537591	0.0536804	8	1	4	29.0299	0.493055	3.94625	0.532971	0.0411103	0.00169006
241	84	115	3	1	0	92.1424	57	0.525212	0.0580406	9	1	3	29.9371	0.448603	4.03697	0.476272	0.0301952	0.000911748
242	181	192	1	0	0	92.5698	56	0.518391	0.0871353	9	1	1	29.0299	0.459489	4.13359	0.510291	0.0286316	0.000819769
243	193	206	1	0	0				0.0902214	9	1	4	31.2979	0.497137	4.47333	0.538868	0.0388709	0.00151095
244	88	62	1	0	0	90.7184	60	0.54431	0.109192	9	1	3	32.6586	0.470829	4.23565	0.532971	0.0347209	0.00120554
245	135	52	1	0	0				0.085268	9	1	2	27.2155	0.436356	3.92902	0.493055	0.027921	0.000779585
246	55	71	1	0	0				0.00723267	9	1	1	24.494	0.430459	3.87232	0.470829	0.0354589	0.00125734
247	250	238	1	0	1	88.1984	60	0.529191	0.135784	5	1	2	31.7515	0.559279	2.79549	0.640926	0.0553506	0.00306369
248	232	252	2	0	0	89.9687	55	0.494828	0.0950127	9	1	2	27.2155	0.445881	4.01429	0.493055	0.0418576	0.00175206
249	219	182	1	0	0	89.677	56	0.502191	0.0567284	7	1	1	28.1227	0.520724	3.64552	0.58967	0.072568	0.00526612
250	120	58	2	0	0	96.6691	53.5	0.51718	0.0452442	11	1	4	27.6691	0.430913	4.74004	0.487612	0.0385387	0.00148523
251	205	216	1	0	0				0.0742722	10	1	1	27.6691	0.409594	4.09367	0.470829	0.0368229	0.00135592
252	27	107	4	0	0				0.055748	9	1	3	26.7619	0.410955	3.69678	0.470829	0.052436	0.00274953
253	150	169	1	0	0	80.9023	58	0.469233	0.0709896	6	1	2	27.2155	0.493509	2.95969	0.521631	0.0316704	0.00100301
254	127	210	3	0	0	95.4303	58.5	0.558267	0.110722	10	1	4	32.6586	0.566083	5.65857	0.61235	0.0310323	0.000963006
255	365	380	1	1	0	91.4681	55	0.503075	0.143	7	1	2	27.6691	0.479512	3.35658	0.510291	0.0322167	0.00103792
256	280	297	3	0	0	74.3121	59.5	0.442157	0.0728149	7	1	2	26.3084	0.459943	3.22051	0.510291	0.0350173	0.00122621
257	67	115	4	0	0	93.4996	53.5	0.500223	0.055748	10	1	3	26.7619	0.467654	4.6779	0.516188	0.0316534	0.00100194
258	204	227	2	0	0	80.9023	58	0.469233	0.0753479	7	1	2	27.2155	0.562908	3.94036	0.62369	0.0634518	0.00402613
259	200	210	1	0	0				0.119423	8	1	3	25.8548	0.493962	3.9517	0.521631	0.0187897	0.000353052
260	135	182	2	0	0				0.085268	9	1	4	27.2155	0.476272	4.28645	0.549754	0.0651422	0.00424351
261	101	116	1	0	0	93.1541	54.5	0.50769	0	8	1	4	27.6691	0.368771	2.94835	0.448149	0.0341542	0.00116651
262	213	301	5	0	0	85.3378	56	0.477892	0.051218	8	1	2	26.7619	0.522538	4.17849	0.606453	0.0466015	0.0021717
263	392	393	1	0	0	91.3001	55.5	0.506715	0.128	6	1	1	28.1227	0.56888	3.41328	0.61235	0.0348903	0.00121733
264	283	310	2	0	0	75.577	59	0.445904	0.0849609	8	1	1	26.3084	0.495323	3.96349	0.561094	0.0406539	0.00165274
265	88	188	5	0	0	90.7184	60	0.54431	0.109192	7	1	4	32.6586	0.518456	3.62874	0.57833	0.0336802	0.00113436
266	274	341	1	0	0	84.8269	58.5	0.496237	0.132179	6	1	1	29.0299	0.532971	3.19783	0.58967	0.0324723	0.00105445
267	120	54	1	0	0	96.6691	53.5	0.51718	0.0452442	12	1	2	27.6691	0.400068	4.80264	0.498952	0.115149	0.0132593
268	92	52	1	0	0	95.9666	55	0.527816	0.0749512	7	1	1	29.0299	0.488519	3.41918	0.544311	0.0332917	0.00110833
269	33	6	1	0	0	88.8032	58.5	0.519499	0.0400314	12	1	4	30.3907	0.437263	5.24489	0.538868	0.0498095	0.00248098
270	187	169	1	0	0				0.0542641	8	1	2	30.3907	0.474004	3.79294	0.521631	0.0399704	0.00159763
271	343	385	2	0	0	96.3307	57	0.549085	0.125	11	1	1	31.2979	0.435552	4.79107	0.481942	0.039021	0.00152264
272	296	327	2	1	0	78.1504	56.5	0.44155	0.112	5	1	4	24.9476	0.56699	2.83495	0.61235	0.0369633	0.00136628
273	127	143	1	0	0	95.4303	58.5	0.558267	0.110722	10	1	1	32.6586	0.506209	5.06345	0.595567	0.0478166	0.00228642
274	220	231	1	0	0	89.677	56	0.502191	0.0536766	11	1	4	28.1227	0.42547	4.6779	0.476272	0.0475732	0.00226321
275	151	143	1	1	0	93.1541	54.5	0.50769	0.0709896	7	1	3	27.6691	0.546125	3.82152	0.663152	0.114513	0.0131132
276	29	8	1	0	0	101.423	53.5	0.542615	0.0596008	9	1	1	29.0299	0.517095	4.65477	0.58967	0.0457806	0.00209586
277	343	357	1	0	0	96.3307	57	0.549085	0.125	11	1	2	31.2979	0.432975	4.76272	0.476272	0.0313923	0.000985477
278	142	115	3	0	0	80.9736	57	0.46155	0.0776443	8	1	4	26.3084	0.482622	3.86098	0.532971	0.0493768	0.00243807
279	294	304	3	0	0	86.7842	56	0.485991	0.18	10	1	4	27.2155	0.423542	4.23542	0.487612	0.0310611	0.000964792
280	374	353	2	0	0	85.4097	55.5	0.474024	0.162	8	1	4	26.3084	0.450757	3.60606	0.504622	0.0293836	0.000863399
281	79	129	4	0	0	94.4671	55	0.519569	0.0359497	11	1	1	28.5763	0.444521	4.88746	0.510291	0.0481957	0.00232283
282	379	395	1	0	0	83.7658	57	0.477465	0.121	9	1	4	27.2155	0.487612	4.38851	0.538641	0.0433664	0.00188065
283	20	50	2	0	0				0.0725632	6	1	1	29.4835	0.419573	2.51744	0.516188	0.165577	0.0274157
284	354	348	1	0	0	96.2084	54.5	0.524336	0.146	9	1	1	28.5763	0.470602	4.23542	0.538641	0.0319483	0.00102069
285	162	206	3	0	0	86.9697	55	0.478333	0.062006	8	1	2	26.3084	0.452685	3.6233	0.538868	0.112766	0.0127162
286	33	56	2	0	0	88.8032	58.5	0.519499	0.0400314	11	1	3	30.3907	0.479447	5.27301	0.58967	0.0484014	0.0023427
287	10	7	1	0	0				0.0530472	9	1	4	34.473	0.440438	3.96349	0.56699	0.0799336	0.00638938
288	253	304	2	0	0	82.1185	63.5	0.521452	0.075882	8	1	3	33.1122	0.486705	3.89545	0.516188	0.0296075	0.000876602
289	234	165	2	0	0	95.4626	56	0.534591	0.0526199	10	1	1	29.9371	0.433181	4.33181	0.493055	0.0368616	0.00135878
290	34	71	1	0	0				0.0400314	6	1	4	25.4012	0.444974	2.6703	0.504395	0.0380771	0.00144987
291	27	115	5	0	0				0.055748	11	1	4	26.7619	0.397347	4.37127	0.430913	0.0260389	0.000678027
292	43	37	1	0	0	88.0968	56.5	0.497747	0.0395164	8	1	3	28.1227	0.51392	4.11091	0.60101	0.0485798	0.00235999
293	319	403	3	0	0	85.5554	59.6	0.50991	0.14	12	1	3	30.3907	0.42477	5.09724	0.57266	0.100368	0.0100737
294	375	383	1	0	0	93.8197	59	0.553536	0.135	10	1	3	32.6586	0.477406	4.77406	0.57266	0.0446289	0.00199174
295	361	241	1	1	0	86.6759	56.5	0.489719	0	10	1	2	27.6691	0.439418	4.39418	0.510291	0.0462367	0.00213783
296	35	21	1	0	0				0.0640526	8	1	2	36.741	0.484437	3.87549	0.561094	0.0554177	0.00307112
297	15	4	1	0	0				0.038147	4	1	3	28.5763	0.44951	1.79713	0.504395	0.0388364	0.00150827
298	89	116	1	0	0	89.2251	60.5	0.539812	0.109192	12	1	2	32.6586	0.502127	6.02734	0.584227	0.0477117	0.00227641
299	15	9	2	0	0				0.038147	6	1	3	28.5763	0.468561	2.81227	0.504395	0.0228678	0.000522938
300	328	403	2	0	0	93.7805	56.5	0.52986	0.082	12	1	4	29.9371	0.494227	5.93072	0.61235	0.0443054	0.00196297
301	100	58	2	0	0	88.9067	52	0.462315	0.0712852	6	1	4	24.0404	0.418666	2.51199	0.487612	0.0420364	0.00176706
302	46	78	3	0	0	86.8823	55.5	0.482197	0.0522327	8	1	1	26.7619	0.446335	3.57204	0.504395	0.0293445	0.000861102
303	122	58	2	0	0	93.8041	52.5	0.492471	0.0545998	5	1	4	25.8548	0.442253	2.21126	0.549754	0.126529	0.0160096
304	113	72	1	0	0	78.1996	57.5	0.449648	0.0997047	9	1	4	25.8548	0.36741	3.30533	0.402336	0.0267115	0.000713503
305	342	383	2	0	0	82.1625	54.6	0.448607	0.147	7	1	3	24.494	0.470602	3.29421	0.521631	0.0414071	0.00171455
306	292	310	1	0	0	78.1998	58.5	0.457469	0.0688057	4	1	3	26.7619	0.537053	2.14867	0.61235	0.065368	0.00427298
307	100	143	3	0	0	88.9067	52	0.462315	0.0712852	6	1	3	24.0404	0.404604	2.42672	0.448149	0.0525398	0.00276043
308	11	52	3	0	0				0.0423622	10	1	3	29.4835	0.379203	3.79339	0.430913	0.0341713	0.00116768
309	111	175	4	0	0				0.060936	5	1	1	31.7515	0.487612	2.43806	0.538868	0.0412775	0.00170383
310	262	241	1	0	0	100.387	52.5	0.527031	0.0976219	7	1	4	27.6691	0.502127	3.51398	0.532971	0.0273076	0.000745707
311	325	340	1	2	0	91.2917	54.6	0.498453	0.130716	10	1	2	27.2155	0.48988	4.8988	0.555651	0.0355796	0.00126591
312	263	265	1	0	0				0.0743408	10	1	4	29.9371	0.442706	4.42842	0.464932	0.0176183	0.000310405
313	73	62	1	0	0	94.0162	56	0.526491	0.069355	10	1	1	29.4835	0.441345	4.41119	0.482169	0.0404294	0.00163454
314	88	78	2	0	0	90.7184	60	0.54431	0.109192	7	1	1	32.6586	0.566083	3.96349	0.595567	0.02107	0.000443946
315	18	50	3	0	0	99.5538	54	0.537591	0.0536804	8	1	2	29.0299	0.447696	3.58066	0.510291	0.0803339	0.00645353
316	187	206	2	0	0				0.0542641	10	1	1	30.3907	0.465386	4.65522	0.532971	0.0446008	0.00198924
317	111	54	1	0	0				0.060936	8	1	2	31.7515	0.429552	3.43596	0.476272	0.038065	0.00144895
318	363	366	1	1	0	87.3044	59	0.515096	0	9	1	2	30.3907	0.512811	4.6153	0.584	0.0364279	0.00132699
319	28	70	3	0	0				0.106506	9	1	3	29.4835	0.404604	3.64008	0.453592	0.0286316	0.00081977
320	19	145	4	0	0				0.0536804	11	1	3	28.1227	0.41413	4.55316	0.516188	0.0601117	0.00361342
321	98	50	1	0	0				0.0753021	9	1	4	26.7619	0.431366	3.88411	0.498952	0.0338352	0.00114482
322	127	259	5	0	0	95.4303	58.5	0.558267	0.110722	8	1	1	32.6586	0.538414	4.30913	0.58967	0.0397471	0.00157983
323	75	70	1	0	0				0.069355	6	1	3	28.1227	0.407326	2.44396	0.527528	0.0896789	0.00804231
324	67	54	3	0	0	93.4996	53.5	0.500223	0.055748	10	1	2	26.7619	0.449056	4.49056	0.487612	0.025748	0.00066296
325	178	215	1	0	0				0.0711021	8	1	4	28.1227	0.496684	3.97438	0.549754	0.0296849	0.000881194
326	257	348	4	0	0	84.9474	58	0.492695	0.111	8	1	2	28.5763	0.525175	4.2014	0.57266	0.0459565	0.002112
327	262	289	3	0	0	100.387	52.5	0.527031	0.0976219	8	1	2	27.6691	0.50258	4.02019	0.595567	0.0792592	0.00628203
328	139	255	4	0	0				0.0417633	5	1	4	27.2155	0.434088	2.17135	0.476272	0.0480439	0.00230821
329	118	115	2	0	0	96.8869	53	0.5135	0.0452442	8	1	3	27.2155	0.510291	4.08233	0.549754	0.0361149	0.00130428
330	197	215	2	0	0	104.635	51	0.533638	0.0691223	7	1	1	27.2155	0.545218	3.81562	0.584227	0.0213228	0.000454662
331	358	368	1	0	0	88.2306	56	0.494091	0.131	8	1	1	27.6691	0.469185	3.75348	0.515961	0.0351808	0.00123769
332	253	241	1	0	0	82.1185	63.5	0.521452	0.075882	8	1	4	33.1122	0.478994	3.83286	0.521631	0.0325005	0.00105628
333	237	341	3	0	0	90.9386	56.5	0.513803	0.0752029	8	1	1	29.0299	0.511652	4.09367	0.57833	0.0419671	0.00176124
334	194	231	3	0	0				0.0657482	6	1	4	29.0299	0.418666	2.51154	0.459489	0.0391867	0.00153559
335	122	62	1	0	0	93.8041	52.5	0.492471	0.0545998	6	1	4	25.8548	0.439531	2.63673	0.504395	0.0786259	0.00618202
336	283	301	1	0	0	75.577	59	0.445904	0.0849609	11	1	3	26.3084	0.418666	4.60396	0.476272	0.0298754	0.00089254
337	27	5	1	0	0				0.055748	12	1	2	26.7619	0.381471	4.57539	0.521631	0.04914	0.00241474
338	17	37	2	0	0				0.0294266	6	1	1	27.2155	0.48489	2.90843	0.57833	0.125496	0.0157492
339	60	146	4	0	0				0.0372543	8	1	1	28.1227	0.482169	3.85554	0.555651	0.0425378	0.00180946
340	90	58	1	0	0	93.4996	53.5	0.500223	0.0489655	5	1	4	26.7619	0.506663	2.53422	0.549754	0.0304279	0.000925857
341	156	52	1	0	0	87.7684	61	0.535387	0.0650482	10	1	1	32.6586	0.457675	4.57539	0.521631	0.0448086	0.00200781
342	329	359	1	0	0				0.161	8	1	4	36.2874	0.465641	3.72513	0.555651	0.0412706	0.00170326
343	179	115	1	0	1	92.2617	52	0.479761	0.140041	2	1	1	24.9476	0.535693	1.07139	0.549754	0.0200461	0.000401848
344	74	116	3	0	0	95.6167	52	0.497207	0.069355	8	1	1	25.8548	0.508931	4.07099	0.538868	0.0291876	0.000851917
345	79	58	1	0	0	94.4671	55	0.519569	0.0359497	11	1	2	28.5763	0.430913	4.74004	0.487612	0.0381193	0.00145308
346	51	133	3	0	0				0.0476551	9	1	4	29.4835	0.508931	4.58174	0.561094	0.0342906	0.00117584
347	131	169	2	0	0	94.0162	56	0.526491	0.129364	10	1	3	29.4835	0.499405	4.99314	0.561094	0.0424029	0.00179801
348	96	78	1	0	0	97.2942	52	0.50593	0.0451813	10	1	1	26.3084	0.469015	4.68878	0.532971	0.0364573	0.00132913
349	344	311	1	0	0	86.7842	56	0.485991	0.0876274	9	1	3	27.2155	0.467654	4.20707	0.516188	0.0404029	0.00163239
350	214	350	4	0	0	89.9687	55	0.494828	0.0771465	5	1	1	27.2155	0.538868	2.69343	0.561094	0.0174758	0.000305404
351	281	362	4	0	0	81.5802	55.8	0.455218	0.093	8	1	1	25.4012	0.423117	3.38493	0.453592	0.0246098	0.000605642
352	16	24	1	0	0				0.038147	6	1	2	24.9476	0.398708	2.3927	0.493055	0.0545805	0.00297903
353	144	143	1	0	0				0.046402	11	1	4	29.9371	0.431366	4.74594	0.470829	0.0250318	0.000626591
354	352	371	2	0	0				0.084	6	1	2	29.0299	0.600065	3.60039	0.646369	0.0346592	0.00120126
355	294	335	1	0	0	86.7842	56	0.485991	0.146473	8	1	4	27.2155	0.437263	3.4981	0.464932	0.0379064	0.00143689
356	298	371	4	0	0	95.7178	55.5	0.531234	0.112	10	1	3	29.4835	0.419006	4.19006	0.470602	0.0355042	0.00126055
357	355	396	2	0	0	80.9922	56.5	0.457606	0.092	7	1	4	25.8548	0.432533	3.02773	0.481942	0.0462615	0.00214013
358	322	336	2	0	0	96.8869	53	0.5135	0.156	9	1	4	27.2155	0.538641	4.84777	0.584	0.0339011	0.00114928
359	68	50	2	0	0	100.649	52	0.523375	0.0476303	6	1	4	27.2155	0.432727	2.59682	0.498952	0.0447408	0.00200174
360	11	21	4	0	0				0.0423622	10	1	2	29.4835	0.415037	4.15037	0.448149	0.0229614	0.000527224
361	41	37	1	0	0				0.0527496	10	1	1	33.5658	0.369224	3.69133	0.459489	0.0627657	0.00393954
362	261	316	2	0	0	88.2306	56	0.494091	0.120998	10	1	4	27.6691	0.517095	5.17095	0.56699	0.0281345	0.000791551
363	390	398	1	0	0	92.0425	53	0.487825	0.14	9	1	1	25.8548	0.429653	3.86687	0.470602	0.039768	0.00158149
364	166	147	1	0	0				0.129917	7	1	3	26.7619	0.423655	2.96513	0.453592	0.0281055	0.000789918
365	186	206	2	0	0	91.4681	55	0.503075	0.0542641	10	1	1	27.6691	0.492601	4.92737	0.532971	0.0247073	0.000610451
366	319	320	1	0	0	85.5554	59.6	0.50991	0.103149	12	1	1	30.3907	0.369678	4.43387	0.459489	0.0669491	0.00448219
367	114	72	1	0	0				0.065197	8	1	1	29.0299	0.443613	3.54936	0.527528	0.0419671	0.00176124
368	125	173	2	0	0	83.7658	57	0.477465	0.08041	6	1	2	27.2155	0.548847	3.29444	0.58967	0.049613	0.00246145
369	272	265	1	0	0	92.1584	52.5	0.483831	0.108408	5	1	1	25.4012	0.519363	2.59682	0.107501	0.0475394	0.00225999
370	35	50	2	0	0				0.0640526	7	1	1	36.741	0.515734	3.6115	0.549754	0.0328985	0.00108231
371	63	115	2	1	0				0.0417404	6	1	2	27.2155	0.554743	3.32846	0.61235	0.0538392	0.00289866
372	27	45	2	0	0				0.055748	7	1	2	26.7619	0.487612	3.41328	0.680389	0.0935677	0.00875492
373	228	317	3	0	0	97.466	55	0.536063	0.0496063	9	1	1	29.4835	0.48489	4.36583	0.532971	0.0302838	0.000917106
374	220	324	4	1	0	89.677	56	0.502191	0.0536766	5	1	4	28.1227	0.517095	2.58548	0.538868	0.0419343	0.00175848
375	331	357	2	1	0	74.0629	59.6	0.441415	0.112	3	1	4	26.3084	0.476272	1.42882	0.498952	0.0196411	0.000385774
376	22	115	6	0	0				0.0802307	10	1	2	25.8548	0.353348	3.53212	0.42547	0.0513466	0.00263648
377	394	284	1	1	0	82.4131	56.5	0.465634	0.141	5	1	1	26.3084	0.562455	2.81227	0.59534	0.0254831	0.000649386
378	108	140	3	0	0	99.0319	59	0.584288	0.0880432	2	1	1	34.473	0.67177	1.34354	0.708965	0.05212	0.00271649
379	199	238	2	0	0	89.9687	55	0.494828	0.0970669	9	1	4	27.2155	0.55429	4.98952	0.617793	0.0461303	0.00212801
380	149	238	2	0	0	97.0954	52.5	0.509751	0	7	1	3	26.7619	0.537961	3.76482	0.61235	0.0409424	0.00167628
381	84	210	6	0	0	92.1424	57	0.525212	0.0580406	8	1	3	29.9371	0.440892	3.52532	0.480808	0.0305059	0.00093061
382	47	70	2	0	0	98.2538	53.5	0.525658	0.0761986	8	1	2	28.1227	0.532064	4.25787	0.57833	0.0333978	0.00111541
383	35	52	3	0	0				0.0640526	8	1	4	36.741	0.518002	4.14447	0.60101	0.0498857	0.00248859
384	18	115	4	0	0	99.5538	54	0.537591	0.0536804	9	1	4	29.0299	0.476726	4.29189	0.510291	0.0218575	0.000477752
385	22	70	5	0	0				0.0802307	7	1	2	25.8548	0.447242	3.12979	0.482169	0.0189267	0.000358219
386	155	245	4	0	0	101.248	56	0.56699	0.0650482	10	1	1	31.7515	0.487158	4.87022	0.544311	0.0464063	0.00215355
387	334	401	3	0	0	111.011	48.26	0.535739	0.095	8	1	1	25.8548	0.391932	3.13546	0.419573	0.0257943	0.000665345
388	163	222	3	0	0	87.9541	57	0.501339	0.0558167	6	1	4	28.5763	0.498952	2.99371	0.561094	0.0623174	0.00388346
389	251	284	4	0	0				0.0851364	10	1	2	31.7515	0.505302	5.05166	0.549754	0.0352011	0.00123912
390	187	157	3	0	0				0.0542641	8	1	3	30.3907	0.482622	3.86143	0.510291	0.0264969	0.000702085
391	106	25	1	0	0				0.0617104	8	1	4	29.0299	0.555651	4.44521	0.640926	0.0473409	0.00224116
392	60	72	3	0	0				0.0372543	9	1	3	28.1227	0.419573	3.77616	0.448149	0.0232051	0.000538476
393	191	238	3	0	0	94.2452	55.5	0.523061	0.0738678	6	1	4	29.0299	0.50258	3.01639	0.538868	0.0214159	0.000458642
394	73	78	2	0	0	94.0162	56	0.526491	0.069355	12	1	4	29.4835	0.485344	5.82322	0.538868	0.0434141	0.00188479
395	64	58	1	0	0				0.0417404	9	1	4	25.8548	0.468107	4.21297	0.544311	0.0560655	0.00314334
396	127	231	4	0	0	95.4303	58.5	0.558267	0.110722	9	1	3	32.6586	0.527528	4.74594	0.61235	0.0392823	0.0015431
397	83	129	1	0	0				0.0580406	10	1	4	27.6691	0.426377	4.26377	0.498952	0.0369198	0.00136307
398	19	6	1	0	0				0.0536804	11	1	3	28.1227	0.384193	4.22385	0.464932	0.0353259	0.00124792
399	267	245	1	0	0	92.606	53.3	0.49359	0.115383	10	1	1	26.3084	0.42547	4.25243	0.470829	0.0247867	0.000614381
400	82	54	1	0	0	92.7727	55.5	0.514888	0.105833	9	1	3	28.5763	0.488973	4.39985	0.538868	0.0575277	0.00330944
401	138	172	3	0	0	79.3786	60	0.476272	0.0708542	7	1	1	28.5763	0.569258	3.98572	0.674492	0.0903549	0.00816401
402	258	357	4	1	0	87.4074	55.8	0.487733	0.07	6	1	3	27.2155	0.539586	3.23752	0.61235	0.0695729	0.00484039
403	87	70	1	0	0				0.0988998	7	1	1	27.2155	0.487612	3.41328	0.521631	0.0341766	0.00116804
404	84	58	1	0	0	92.1424	57	0.525212	0.0580406	11	1	4	29.9371	0.44951	4.94416	0.521631	0.0413624	0.00171085
405	59	21	1	0	0				0.0318336	6	1	1	34.473	0.556558	3.33935	0.62369	0.0564053	0.00318156
406	106	112	3	1	0				0.0617104	10	1	1	29.0299	0.506209	5.063	0.561094	0.0272641	0.000743329
407	186	226	3	0	0	91.4681	55	0.503075	0.0542641	9	1	3	27.6691	0.446788	4.02019	0.487612	0.0298382	0.000890316
408	291	402	4	0	0	92.5698	56	0.518391	0.108	8	1	2	29.0299	0.548563	4.38851	0.57266	0.0181209	0.000328367
409	13	3	1	0	0				0.0579224	9	1	1	34.0194	0.395533	3.5607	0.459489	0.0528685	0.00279507
410	213	241	2	0	0	85.3378	56	0.477892	0.051218	8	1	3	26.7619	0.538414	4.30913	0.61235	0.064076	0.00410574
411	356	313	2	0	0	91.627	54.5	0.499367	0.092	9	1	2	27.2155	0.398783	3.58905	0.493282	0.136549	0.0186457
412	74	66	1	0	0	95.6167	52	0.497207	0.069355	9	1	1	25.8548	0.462211	4.16171	0.482169	0.0190409	0.000362556
413	381	388	1	0	0				0.121	11	1	3	24.0404	0.415965	4.57561	0.493282	0.0363292	0.00131981
414	88	52	4	0	0	90.7184	60	0.54431	0.109192	9	1	4	32.6586	0.406419	3.65595	0.516188	0.0738156	0.00544874
415	148	115	1	0	0	86.558	57	0.493381	0	9	1	4	28.1227	0.461757	4.15581	0.527528	0.0414825	0.0017208
416	258	273	2	0	0	87.4074	55.8	0.487733	0.0496063	9	1	4	27.2155	0.471282	4.24109	0.521631	0.029658	0.0008796
417	18	24	1	0	0	99.5538	54	0.537591	0.0536804	4	1	2	29.0299	0.501673	2.00715	0.538868	0.0360087	0.00129663
418	261	216	1	0	0	88.2306	56	0.494091	0.120998	6	1	4	27.6691	0.532064	3.19238	0.629586	0.0883062	0.00779799
419	99	143	3	0	0	101.109	54	0.54599	0.0712852	6	1	2	29.4835	0.552022	3.31122	0.595567	0.0400388	0.0016031
420	132	70	1	0	0	98.7411	52.5	0.518391	0.129364	6	1	2	27.2155	0.369678	2.21671	0.510291	0.171431	0.0293885
421	156	188	2	0	0	87.7684	61	0.535387	0.0650482	13	1	4	32.6586	0.447696	5.81732	0.487612	0.0284873	0.000811527
422	209	279	4	1	0	91.1234	56	0.510291	0.0379581	7	1	1	28.5763	0.513467	3.59472	0.527528	0.0145873	0.000212788
423	162	115	1	0	0	86.9697	55	0.478333	0.062006	10	1	1	26.3084	0.423655	4.23565	0.510291	0.0724649	0.00525117
424	47	56	1	0	0	98.2538	53.5	0.525658	0.0761986	9	1	4	28.1227	0.474458	4.26967	0.510291	0.03718	0.00138236
425	55	70	2	0	0				0.00723267	10	1	4	24.494	0.420027	4.20117	0.476272	0.0340666	0.00116054
426	36	115	5	2	0	94.0162	56	0.526491	0.0458107	7	1	3	29.4835	0.547486	3.83286	0.56699	0.0169647	0.0002878
427	258	222	1	0	0	87.4074	55.8	0.487733	0.0496063	7	1	2	27.2155	0.484437	3.3906	0.516188	0.0184765	0.000341379
428	352	348	1	0	0				0.084	10	1	4	29.0299	0.500653	5.00653	0.549981	0.0388295	0.00150773
429	15	58	3	0	0				0.038147	7	1	2	28.5763	0.492601	3.4473	0.527528	0.0284304	0.000808288
430	123	130	1	0	0	82.445	56	0.461692	0.110722	7	1	4	25.8548	0.502127	3.51534	0.572887	0.0352352	0.00124152
431	155	182	2	0	0	101.248	56	0.56699	0.0650482	10	1	4	31.7515	0.453592	4.53592	0.504395	0.0467552	0.00218605
432	399	401	1	0	0	83.2808	59.5	0.495521	0.124	7	1	2	29.4835	0.545121	3.81585	0.56699	0.0147957	0.000218911
433	22	129	4	0	0				0.0802307	7	1	2	25.8548	0.508023	3.5548	0.549754	0.0408675	0.00167016
434	13	6	2	0	0				0.0579224	8	1	4	34.0194	0.479901	3.8383	0.532971	0.0493303	0.00243347
435	219	222	3	0	0	89.677	56	0.502191	0.0567284	6	1	2	28.1227	0.552022	3.31122	0.606453	0.052048	0.00270899
436	230	238	2	0	0	88.2306	56	0.494091	0.0831814	11	1	2	27.6691	0.440892	4.848	0.527528	0.0426632	0.00182015
437	75	158	3	0	0				0.069355	6	1	4	28.1227	0.508477	3.05041	0.561094	0.0350741	0.00123019
438	83	52	2	0	0				0.0580406	8	1	3	27.6691	0.43182	3.4532	0.476272	0.026323	0.0006929
439	180	182	2	0	0	89.9687	55	0.494828	0.140041	7	1	4	27.2155	0.517549	3.62284	0.56699	0.0427711	0.00182936
440	237	245	1	0	0	90.9386	56.5	0.513803	0.0752029	10	1	1	29.0299	0.368771	3.68544	0.464932	0.124824	0.015581
441	271	265	1	0	0	79.5715	57.5	0.457536	0.108408	6	1	1	26.3084	0.514827	3.08987	0.561094	0.0353934	0.00125269
442	93	109	1	0	0	86.1523	58.5	0.503991	0.0593681	8	1	2	29.4835	0.437263	3.4981	0.544311	0.0673221	0.00453227
443	139	176	2	0	0				0.0417633	8	1	4	27.2155	0.45586	3.6487	0.538868	0.0458416	0.00210145
444	98	52	2	0	0				0.0753021	8	1	2	26.7619	0.462211	3.69678	0.498952	0.049707	0.00247079
445	28	1	2	0	0				0.106506	9	1	1	29.4835	0.400522	3.60606	0.459489	0.0470124	0.00221016
446	292	353	2	0	0	78.1998	58.5	0.457469	0.095	7	1	4	26.7619	0.537831	3.76482	0.61802	0.0404155	0.00163342
447	309	316	3	0	0	90.3409	58	0.523977	0.181	12	1	3	30.3907	0.496117	5.9534	0.538641	0.030051	0.000903061
448	230	222	1	0	0	88.2306	56	0.494091	0.0831814	10	1	4	27.6691	0.401883	4.02019	0.464932	0.0545445	0.0029751
449	164	265	4	0	0	89.9687	55	0.494828	0.0558167	8	1	3	27.2155	0.482622	3.86098	0.532971	0.057936	0.00335658
450	36	81	1	0	0	94.0162	56	0.526491	0.0458107	8	1	4	29.4835	0.533878	4.26967	0.57833	0.0339434	0.00115215
451	68	116	5	1	0	100.649	52	0.523375	0.0476303	6	1	3	27.2155	0.444067	2.66486	0.516188	0.0598616	0.00358341
452	22	52	3	0	0				0.0802307	8	1	4	25.8548	0.399161	3.19238	0.482169	0.0481048	0.00231407
453	369	398	2	0	0	87.8836	50.8	0.446449	0.156	5	1	1	22.6796	0.562455	2.81227	0.59534	0.0264123	0.000697608
454	139	58	1	0	0				0.0417633	6	1	3	27.2155	0.481261	2.88893	0.62369	0.0777455	0.00604436
455	194	185	1	0	0				0.0657482	7	1	4	29.0299	0.434088	3.03907	0.476272	0.0367243	0.00134868
456	281	320	2	0	0	78.6667	55.8	0.43896	0.0728149	7	1	4	24.494	0.434995	3.04497	0.532971	0.109196	0.0119238
457	91	72	1	0	0	106.97	52.5	0.56159	0.000976562	8	1	4	29.4835	0.474911	3.79884	0.572887	0.0583556	0.00340537
458	194	254	2	0	0				0.0657482	7	1	1	29.0299	0.421387	2.94835	0.493055	0.0512088	0.00262234
459	337	403	2	1	0	94.6813	54.5	0.516013	0.122	13	1	3	28.1227	0.412595	5.36373	0.515961	0.129752	0.0168356
460	46	52	5	0	0	86.8823	55.5	0.482197	0.0522327	4	1	3	26.7619	0.487612	1.95045	0.510291	0.0222021	0.000492933
461	347	366	1	3	0	83.8341	56.5	0.473662	0.127	5	2	2	26.7619	0.554517	2.77258	0.629359	0.0529461	0.00280329
462	57	146	3	0	0				0.145889	8	2	4	29.4835	0.491694	3.93491	0.561094	0.0418576	0.00175206
463	142	206	4	0	0	80.9736	57	0.46155	0.0776443	8	2	3	26.3084	0.434541	3.47588	0.476272	0.0311937	0.000973046
464	263	301	2	0	0				0.0743408	9	2	2	29.9371	0.518456	4.6661	0.549754	0.0367573	0.0013511
465	309	359	2	1	0	90.3409	58	0.523977	0.169	10	2	4	30.3907	0.515961	5.15961	0.57833	0.0369391	0.0013645
466	74	129	2	1	0	95.6167	52	0.497207	0.069355	7	2	3	25.8548	0.519363	3.63418	0.58967	0.0878901	0.00772466
467	30	50	2	0	0				0.0620461	5	2	4	29.4835	0.496684	2.48342	0.57833	0.0519036	0.00269399
468	184	202	1	0	0				0.0854321	8	2	2	28.1227	0.509384	4.07689	0.561094	0.0387452	0.00150119
469	275	316	2	1	0				0.132179	8	2	4	28.5763	0.579237	4.63209	0.617793	0.0481525	0.00231866
470	258	341	3	0	0	87.4074	55.8	0.487733	0.0496063	6	2	1	27.2155	0.531157	3.18649	0.555651	0.016302	0.000265755
471	325	371	2	3	0	94.3348	54.6	0.515068	0.154	8	2	1	28.1227	0.541476	4.33181	0.58967	0.0382156	0.00146043
472	364	372	1	3	0	89.3863	59.6	0.532742	0.133	10	2	1	31.7515	0.539775	5.39775	0.635029	0.042497	0.00180599
473	278	395	5	1	0	84.9474	58	0.492695	0.105	8	2	3	28.5763	0.450049	3.60039	0.527301	0.0693716	0.00481241
474	197	167	1	0	0	104.635	51	0.533638	0.0691223	6	2	2	27.2155	0.518002	3.10711	0.617793	0.060076	0.00360913
475	29	7	2	0	0	101.423	53.5	0.542615	0.0596008	8	2	2	29.0299	0.579691	4.63798	0.657709	0.0404061	0.00163265
476	280	316	2	0	0	74.3121	59.5	0.442157	0.0728149	7	2	4	26.3084	0.459943	3.22051	0.532971	0.0751078	0.00564118
477	275	353	4	0	0				0.156	4	2	1	28.5763	0.643534	2.57414	0.680389	0.0335436	0.00112517
478	196	211	1	3	0				0.105148	8	2	3	24.0404	0.447242	3.57748	0.504395	0.0430142	0.00185022
479	257	265	2	3	0	80.9023	58	0.469233	0.0794487	7	2	2	27.2155	0.549754	3.84964	0.595567	0.0271919	0.0007394
480	266	349	4	1	0	74.1604	58	0.43013	0.102005	3	2	3	24.9476	0.478086	1.43426	0.532971	0.0495374	0.00245395
481	257	310	3	0	0	80.9023	58	0.469233	0.0794487	6	2	1	27.2155	0.554743	3.32846	0.60101	0.0357549	0.00127841
482	370	393	2	3	0	94.6914	55.8	0.528378	0.135	11	2	1	29.4835	0.504622	5.55084	0.56699	0.0387881	0.00150452
483	275	284	1	1	0				0.132179	8	2	2	28.5763	0.540682	4.32636	0.62369	0.0517829	0.00268147
484	184	216	2	3	0				0.0854321	6	2	4	28.1227	0.585134	3.50944	0.652266	0.0494833	0.00244859
485	267	403	4	1	0	92.606	53.3	0.49359	0.151	10	2	3	26.3084	0.403697	4.03697	0.453592	0.0353379	0.00124876
486	103	80	1	2	0				0.0458107	11	2	1	29.0299	0.428191	4.71146	0.504395	0.0457378	0.00209195
487	31	54	3	1	0	101.109	54	0.54599	0.0472031	10	2	3	29.4835	0.475365	4.75138	0.584227	0.0774564	0.0059995
488	98	115	3	0	0				0.0753021	8	2	1	26.7619	0.51891	4.15037	0.61235	0.0613668	0.00376589
489	171	140	1	1	0				0.0788841	7	2	3	28.1227	0.513467	3.59472	0.549754	0.036136	0.00130581
490	119	143	2	1	0	109.037	52	0.56699	0.0452442	9	2	1	29.4835	0.514827	4.63254	0.572887	0.0380114	0.00144487
491	218	238	2	2	0				0.0567284	10	2	1	28.5763	0.519817	5.19953	0.60101	0.0614196	0.00377237
492	290	353	3	3	0	83.9912	53.5	0.449353	0.095	5	2	4	24.0404	0.528435	2.64218	0.549981	0.0162361	0.000263612
493	89	143	3	0	0	89.2251	60.5	0.539812	0.109192	12	2	2	32.6586	0.493055	5.91938	0.532971	0.0246553	0.000607886
494	85	78	1	2	0				0	5	2	1	27.2155	0.591031	2.95425	0.646369	0.0619033	0.00383202
495	69	71	1	0	0	91.3001	55.5	0.506715	0.0476303	5	2	3	28.1227	0.444521	2.2226	0.487612	0.0385804	0.00148844
496	248	216	2	1	0				0.0847855	5	2	1	23.5868	0.546579	2.73289	0.617793	0.0577663	0.00333694
497	99	222	4	1	0	101.109	54	0.54599	0.0712852	4	2	3	29.4835	0.561094	2.24528	0.57833	0.0122484	0.000150023
498	49	116	2	1	0				0.0940609	8	2	3	29.0299	0.51891	4.15037	0.57833	0.045662	0.00208502
499	22	8	2	0	0				0.0802307	9	2	1	25.8548	0.435449	3.91813	0.487612	0.0453395	0.00205567
500	305	284	2	0	0	93.3317	54	0.503991	0.131378	7	2	3	27.2155	0.520724	3.64598	0.549754	0.0311292	0.000969027
501	277	270	1	0	0	89.3502	57	0.509296	0.0739403	11	2	4	29.0299	0.526167	5.7892	0.572887	0.0329458	0.00108543
502	268	333	3	3	0	97.4065	57.5	0.560088	0.082	9	2	3	32.2051	0.513441	4.62097	0.57266	0.0427233	0.00182528
503	334	336	2	1	0	111.011	48.26	0.535739	0.095	6	2	3	25.8548	0.382719	2.29631	0.493282	0.0853693	0.00728791
504	332	402	3	3	0	75.8079	58.4	0.442718	0.124	7	2	1	25.8548	0.550791	3.85554	0.59534	0.0359236	0.00129051
505	267	327	2	1	0	92.606	53.3	0.49359	0.115383	3	2	2	26.3084	0.544311	1.63293	0.60101	0.0491028	0.00241109
506	262	299	2	0	0	100.387	52.5	0.527031	0.0976219	8	2	3	27.6691	0.559733	4.47922	0.60101	0.0254921	0.000649845
507	209	273	5	0	0	91.1234	56	0.510291	0.0379581	10	2	3	28.5763	0.44951	4.49646	0.487612	0.0245041	0.00060045
508	290	306	2	2	0	83.9912	53.5	0.449353	0.0688057	6	2	1	24.0404	0.547032	3.28265	0.595567	0.0337824	0.00114125
509	305	320	1	0	0	93.3317	54	0.503991	0.131378	8	2	4	27.2155	0.456314	3.65142	0.527528	0.0416651	0.00173598
510	250	353	4	0	0	85.6785	60	0.514071	0.169	8	2	2	30.8443	0.556359	4.45088	0.61235	0.0331217	0.00109704
511	277	378	4	1	0	89.3502	57	0.509296	0.104	10	2	2	29.0299	0.542043	5.42043	0.60101	0.0352772	0.00124448
512	296	324	1	3	0	78.1504	56.5	0.44155	0.0761566	6	2	1	24.9476	0.533878	3.20327	0.57833	0.0595115	0.00354162
513	183	175	3	0	1				0.0871353	7	2	2	23.5868	0.47219	3.30578	0.549754	0.0772381	0.00596572
514	57	105	2	0	0				0.145889	7	2	2	29.4835	0.543404	3.80428	0.56699	0.0180574	0.000326071
515	213	222	3	1	0	85.3378	56	0.477892	0.051218	8	2	2	26.7619	0.508023	4.06509	0.58967	0.066533	0.00442664
516	96	58	2	0	0	97.2942	52	0.50593	0.0451813	7	2	3	26.3084	0.521631	3.65142	0.629586	0.0589234	0.00347196
517	283	285	3	0	1	75.577	59	0.445904	0.109	11	2	3	26.3084	0.464932	5.11425	0.584	0.0679916	0.00462286
518	369	403	1	0	0	87.8836	50.8	0.446449	0.156	7	2	3	22.6796	0.494092	3.45864	0.555651	0.0393407	0.00154769
519	294	326	2	2	0	86.7842	56	0.485991	0.146473	9	2	3	27.2155	0.438624	3.94625	0.493055	0.0342549	0.0011734
520	266	300	2	0	0	74.1604	58	0.43013	0.102005	7	2	2	24.9476	0.464932	3.25453	0.516188	0.0370357	0.00137164
521	155	147	1	0	0	101.248	56	0.56699	0.0650482	8	2	2	31.7515	0.470829	3.76482	0.538868	0.0426456	0.00181865
522	163	316	4	1	0	87.9541	57	0.501339	0.0558167	6	2	4	28.5763	0.500766	3.00505	0.549754	0.034333	0.00117875
523	323	289	1	0	0	94.4671	55	0.519569	0.135254	8	2	2	28.5763	0.566083	4.53003	0.606453	0.0270119	0.00072964
524	239	289	3	3	0	85.4702	55	0.470086	0.0976219	8	2	3	25.8548	0.557919	4.46199	0.595567	0.0207636	0.000431125
525	236	231	1	0	0				0.0752029	10	2	4	28.1227	0.469015	4.68924	0.504395	0.0268681	0.000721897
526	11	105	5	0	0				0.0423622	10	2	1	29.4835	0.420934	4.20707	0.482169	0.0367257	0.00134878
527	291	366	3	2	0	92.5698	56	0.518391	0.095	8	2	1	29.0299	0.593214	4.74571	0.640699	0.0242337	0.000587272
528	142	147	1	0	0	80.9736	57	0.46155	0.0776443	7	2	2	26.3084	0.446335	3.12434	0.527528	0.0523471	0.00274022
529	364	389	2	3	0	89.3863	59.6	0.532742	0.145	7	2	4	31.7515	0.58724	4.11068	0.635029	0.0365782	0.00133796
530	290	310	1	1	0	83.9912	53.5	0.449353	0.0688057	7	2	3	24.0404	0.499859	3.49856	0.57833	0.0424838	0.00180487
531	251	245	1	1	0				0.0851364	9	2	3	31.7515	0.447696	4.03108	0.504395	0.0492662	0.00242716
532	314	289	1	1	0	83.037	55.8	0.463347	0.0741253	7	2	4	25.8548	0.448149	3.13568	0.493055	0.0352569	0.00124305
533	207	231	1	0	0	85.5834	53	0.453592	0.0897484	10	2	3	24.0404	0.474004	4.74004	0.532971	0.0274143	0.000751544
534	20	4	1	0	0				0.0725632	9	2	3	29.4835	0.454953	4.09367	0.56699	0.0563277	0.00317281
535	354	371	2	1	0	99.2626	54.5	0.540981	0.156	10	2	3	29.4835	0.502354	5.02354	0.57833	0.0382876	0.00146594
536	87	52	2	0	0				0.0988998	9	2	4	27.2155	0.436356	3.92902	0.521631	0.06921	0.00479003
537	212	172	1	1	0	92.5698	56	0.518391	0.0868073	10	2	1	29.0299	0.492148	4.92148	0.57833	0.0513292	0.00263469
538	171	241	3	0	0				0.0788841	8	2	4	28.1227	0.545218	4.36038	0.58967	0.0280134	0.000784751
539	118	206	4	0	0	96.8869	53	0.5135	0.0452442	6	2	4	27.2155	0.413676	2.48342	0.504395	0.11041	0.0121905
540	232	303	3	1	0	89.9687	55	0.494828	0.0950127	5	2	3	27.2155	0.43182	2.16001	0.516188	0.0517175	0.0026747
541	191	265	4	2	0	94.2452	55.5	0.523061	0.0738678	10	2	3	29.0299	0.403244	4.03108	0.464932	0.0402213	0.00161775
542	84	182	5	0	0	92.1424	57	0.525212	0.0580406	7	2	4	29.9371	0.497137	3.48132	0.532971	0.0352135	0.00123999
543	191	147	1	1	0	94.2452	55.5	0.523061	0.0738678	10	2	2	29.0299	0.372399	3.7249	0.436356	0.0558133	0.00311512
544	118	169	3	1	0	96.8869	53	0.5135	0.0452442	9	2	1	27.2155	0.450871	4.05965	0.504395	0.0502444	0.0025245
545	214	238	3	1	0	89.9687	55	0.494828	0.0771465	6	2	3	27.2155	0.500766	3.00505	0.584227	0.0638127	0.00407206
546	339	295	2	1	0	85.1619	57	0.485423	0.117	11	2	3	27.6691	0.46287	5.09157	0.549981	0.0490552	0.00240641
547	27	78	3	1	0				0.055748	10	2	3	26.7619	0.441799	4.41663	0.504395	0.0293341	0.00086049
548	163	172	2	2	0	87.9541	57	0.501339	0.0558167	7	2	2	28.5763	0.528889	3.70267	0.56699	0.0239916	0.000575599
549	51	21	1	0	0				0.0476551	11	2	4	29.4835	0.487612	5.36373	0.516188	0.0205998	0.000424351
550	308	297	1	1	0	75.5088	58	0.437951	0.14345	8	2	3	25.4012	0.47854	3.82741	0.510291	0.0247957	0.000614827
551	142	169	2	1	0	80.9736	57	0.46155	0.0776443	5	2	2	26.3084	0.556558	2.7837	0.561094	0.0101426	0.000102873
552	261	357	4	1	0	88.2306	56	0.494091	0.152	9	2	2	27.6691	0.503992	4.53592	0.549981	0.0255845	0.000654565
553	31	146	5	0	0	101.109	54	0.54599	0.0472031	3	2	2	29.4835	0.636844	1.91053	0.669049	0.0312274	0.000975151
554	232	324	4	1	0	89.9687	55	0.494828	0.0950127	7	2	1	27.2155	0.352441	2.46618	0.549754	0.208953	0.0436613
555	201	143	1	1	0				0.0788841	7	2	3	25.8548	0.517549	3.62284	0.572887	0.0367035	0.00134715
556	119	115	1	0	0	109.037	52	0.56699	0.0452442	10	2	3	29.4835	0.466747	4.66656	0.498952	0.0259208	0.000671889
557	342	360	1	1	0	82.1625	54.6	0.448607	0.135	6	2	4	24.494	0.505567	3.0334	0.57266	0.0449916	0.00202424
558	251	341	2	1	0				0.0851364	9	2	1	31.7515	0.50757	4.56994	0.544311	0.0368665	0.00135914
559	180	169	1	0	0	89.9687	55	0.494828	0.140041	7	2	4	27.2155	0.546579	3.82696	0.617793	0.0375895	0.00141297
560	139	175	5	1	0				0.0417633	8	2	2	27.2155	0.462664	3.70267	0.521631	0.0304486	0.00092712
561	228	373	5	1	0	97.466	55	0.536063	0.07	5	2	3	29.4835	0.615752	3.07876	0.657709	0.0385804	0.00148844
562	94	58	2	1	0	92.7727	55.5	0.514888	0.0593681	9	2	1	28.5763	0.464479	4.17849	0.527528	0.0326259	0.00106445
563	218	265	3	1	0				0.0567284	8	2	3	28.5763	0.522538	4.17895	0.58967	0.0343469	0.00117971
564	247	284	3	3	0	94.4671	55	0.519569	0.107121	6	2	1	28.5763	0.522538	3.13523	0.640926	0.129712	0.0168251
565	118	72	1	0	0	96.8869	53	0.5135	0.0452442	5	2	4	27.2155	0.488973	2.44396	0.538868	0.0445367	0.00198352
566	190	215	2	2	0				0.0738678	8	2	2	26.3084	0.500312	4.00295	0.555651	0.0343887	0.00118258
567	223	254	3	0	0	90.7463	57	0.517254	0.0870171	5	2	4	29.4835	0.582866	2.91433	0.663152	0.0526416	0.00277114
568	291	326	2	0	0	92.5698	56	0.518391	0.0688057	10	2	2	29.0299	0.508931	5.09157	0.56699	0.0342079	0.00117018
569	351	372	1	2	0	106.379	51	0.542532	0.146	7	2	2	27.6691	0.547551	3.83286	0.59534	0.0299768	0.000898608
570	278	226	3	1	0	84.9474	58	0.492695	0.0728149	8	2	3	28.5763	0.459035	3.6741	0.532971	0.0431807	0.00186457
571	228	345	4	1	0	97.466	55	0.536063	0.058	8	2	3	29.4835	0.514544	4.11635	0.58967	0.0339857	0.00115503
572	196	254	2	1	0				0.105148	7	2	2	24.0404	0.483529	3.38516	0.544311	0.0837608	0.00701588
573	277	304	2	1	0	89.3502	57	0.509296	0.0739403	11	2	2	29.0299	0.529342	5.82277	0.584227	0.0410646	0.0016863
574	171	143	2	0	0				0.0788841	9	2	1	28.1227	0.522085	4.70058	0.60101	0.0510641	0.00260755
575	180	259	3	0	0	89.9687	55	0.494828	0.140041	5	2	1	27.2155	0.572887	2.86353	0.62369	0.0435514	0.00189672
576	138	147	1	0	0	79.3786	60	0.476272	0.0708542	10	3	2	28.5763	0.468561	4.68334	0.527528	0.0655903	0.00430209
577	204	189	1	0	0	80.9023	58	0.469233	0.0753479	8	3	4	27.2155	0.545218	4.35993	0.617793	0.0564098	0.00318206
578	232	231	1	2	0	89.9687	55	0.494828	0.0950127	5	3	4	27.2155	0.511199	2.5569	0.532971	0.0157333	0.000247538
579	271	301	2	0	0	79.5715	57.5	0.457536	0.108408	9	3	3	26.3084	0.522085	4.70012	0.561094	0.0276963	0.000767082
580	218	310	4	0	0				0.0567284	10	3	4	28.5763	0.518456	5.18229	0.57833	0.0405529	0.00164454
581	223	206	1	1	0	90.7463	57	0.517254	0.0870171	7	3	2	29.4835	0.531157	3.71946	0.584227	0.0369943	0.00136858
582	31	136	4	1	0	101.109	54	0.54599	0.0472031	9	3	2	29.4835	0.445428	4.0084	0.521631	0.0601458	0.00361752
583	248	245	1	0	0				0.0847855	5	3	2	23.5868	0.471736	2.35868	0.516188	0.0494941	0.00244966
584	203	157	2	0	1				0.0886459	4	3	4	27.2155	0.569712	2.2793	0.606453	0.0308823	0.000953719
585	170	185	1	0	1				0.0788841	6	3	2	24.9476	0.437717	2.62539	0.498952	0.03751	0.001407
586	249	175	1	1	0				0.0847855	9	3	2	26.3084	0.524806	4.72326	0.61235	0.0533477	0.00284597
587	322	387	3	3	1	96.8869	53	0.5135	0.167	6	3	3	27.2155	0.638809	3.83286	0.714408	0.0739845	0.0054737
588	347	389	2	1	0	85.255	56.5	0.481691	0.14	3	3	1	27.2155	0.69702	2.09106	0.771107	0.0642011	0.00412178
589	275	335	3	0	1				0.132179	7	3	3	28.5763	0.620514	4.34451	0.691728	0.0532074	0.00283103
590	77	115	3	0	0	95.0844	53.5	0.508701	0.063797	5	3	1	27.2155	0.355163	1.77491	0.470829	0.129207	0.0166944
591	367	389	1	2	0	82.445	56	0.461692	0.142	5	3	4	25.8548	0.522765	2.61383	0.584	0.0596554	0.00355876
592	338	335	1	3	0	87.6463	57.1	0.500461	0.106	9	3	3	28.5763	0.452962	4.07666	0.561321	0.0611617	0.00374076
593	168	238	2	1	0	92.0425	53	0.487825	0.0855141	10	3	3	25.8548	0.483983	4.8421	0.532971	0.0295464	0.000872992
594	131	231	3	0	0	94.0162	56	0.526491	0.129364	11	3	2	29.4835	0.473097	5.20225	0.521631	0.0233369	0.000544613
595	63	70	1	0	0				0.0417404	5	3	2	27.2155	0.60101	3.00505	0.62369	0.0223224	0.000498291
596	262	335	4	1	0	100.387	52.5	0.527031	0.123	10	3	1	27.6691	0.525033	5.25033	0.584	0.0459227	0.0021089
597	314	402	3	2	1	83.037	55.8	0.463347	0.107	9	3	1	25.8548	0.509661	4.58695	0.57833	0.0352316	0.00124126
598	19	116	5	1	0				0.0536804	12	3	2	28.1227	0.401429	4.81942	0.442253	0.0267949	0.000717968
599	168	52	1	0	0	92.0425	53	0.487825	0.0855141	6	3	3	25.8548	0.491241	2.94835	0.521631	0.0231473	0.000535797
600	171	175	4	2	0				0.0788841	8	3	2	28.1227	0.580598	4.64388	0.629586	0.028901	0.000835269
601	219	285	4	3	1	89.677	56	0.502191	0.0567284	8	3	1	28.1227	0.503941	4.03108	0.561094	0.0453022	0.00205229
602	110	52	2	0	0				0.079361	5	3	3	30.3907	0.543404	2.71611	0.629586	0.0868625	0.00754509
603	138	52	2	0	1	79.3786	60	0.476272	0.0708542	4	3	1	28.5763	0.56563	2.26252	0.680389	0.151955	0.0230902
604	235	245	1	0	0	94.2667	50.5	0.476047	0.0623531	6	3	1	24.0404	0.535693	3.21461	0.572887	0.0322238	0.00103838
605	183	185	1	0	0				0.0871353	5	3	1	23.5868	0.474004	2.37002	0.504395	0.0181968	0.000331122
606	170	227	2	1	1				0.0788841	8	3	2	24.9476	0.435902	3.48722	0.538868	0.0532262	0.00283303
607	27	157	6	0	0				0.055748	8	3	4	26.7619	0.428191	3.42462	0.498952	0.0395154	0.00156147
608	221	189	1	3	0				0.0536766	9	3	3	27.2155	0.465386	4.18756	0.544311	0.0527583	0.00278344
609	242	175	1	1	0	102.665	54	0.55439	0.0940475	10	3	1	29.9371	0.506209	5.063	0.561094	0.0329581	0.00108624
610	257	222	1	0	0	80.9023	58	0.469233	0.0794487	5	3	3	27.2155	0.576062	2.88031	0.652266	0.0661948	0.00438175
611	36	54	2	0	0	94.0162	56	0.526491	0.0458107	9	3	3	29.4835	0.493509	4.43976	0.572887	0.102882	0.0105847
612	36	129	3	1	0	94.0162	56	0.526491	0.0458107	6	3	2	29.4835	0.595567	3.57204	0.652266	0.0404117	0.00163311
613	230	300	3	3	0	88.2306	56	0.494091	0.0831814	9	3	3	27.6691	0.468561	4.21841	0.532971	0.0363051	0.00131806
614	213	350	4	1	0	85.3378	56	0.477892	0.051218	8	3	1	26.7619	0.581959	4.65522	0.680389	0.0517829	0.00268147
615	138	192	4	0	1	79.3786	60	0.476272	0.0708542	7	3	2	28.5763	0.500766	3.504	0.595567	0.090465	0.00818392
616	332	326	1	0	0	73.148	58.4	0.427184	0.086237	6	3	2	24.9476	0.444067	2.66486	0.498952	0.0345197	0.00119161
617	276	302	1	2	0	78.2055	58	0.453592	0.0739403	10	3	3	26.3084	0.478086	4.7795	0.532971	0.0327407	0.00107195
618	209	259	3	0	0	91.1234	56	0.510291	0.0379581	10	3	1	28.5763	0.497591	4.97818	0.572887	0.0473474	0.00224177
619	69	165	3	0	0	91.3001	55.5	0.506715	0.0476303	10	3	4	28.1227	0.383739	3.8383	0.41413	0.0218861	0.000479003
620	30	9	1	0	0				0.0620461	10	3	3	29.4835	0.538414	5.38414	0.606453	0.046408	0.0021537
621	298	320	1	3	0	95.7178	55.5	0.531234	0.0761566	10	3	4	29.4835	0.42547	4.25243	0.464932	0.0286628	0.000821555
622	260	269	1	0	0	79.5713	56.5	0.449578	0.104954	8	3	3	25.4012	0.461303	3.69133	0.493055	0.0230686	0.000532161
623	235	254	2	0	0	94.2667	50.5	0.476047	0.0623531	3	3	4	24.0404	0.572887	1.71821	0.61235	0.0396893	0.00157524
624	240	241	1	3	0	86.558	57	0.493381	0.0976219	8	3	4	28.1227	0.523899	4.18983	0.549754	0.0184194	0.000339274
625	217	238	1	0	0	90.5127	52.5	0.475192	0.115196	4	3	1	24.9476	0.532971	2.13188	0.56699	0.0244968	0.000600093
626	190	165	3	1	1				0.0738678	8	3	3	26.3084	0.520724	4.16715	0.572887	0.0412706	0.00170326
627	59	70	2	0	0				0.0318336	6	3	1	34.473	0.655895	3.93491	0.691728	0.0432799	0.00187315
628	198	202	1	2	0	90.0999	54.5	0.491045	0.0550537	12	3	3	26.7619	0.389636	4.6779	0.459489	0.0541212	0.00292911
629	331	306	1	1	0	74.0629	59.6	0.441415	0.086237	8	3	1	26.3084	0.42048	3.36248	0.464932	0.0296075	0.000876602
630	68	115	3	0	0	100.649	52	0.523375	0.0476303	11	3	3	27.2155	0.326587	3.59472	0.453592	0.131568	0.0173101
631	89	172	4	1	0	89.2251	60.5	0.539812	0.109192	12	3	1	32.6586	0.478086	5.73794	0.584227	0.149843	0.0224528
632	221	175	2	0	0				0.0536766	3	3	1	27.2155	0.61235	1.83705	0.714408	0.0993448	0.00986938
633	149	172	1	2	0	97.0954	52.5	0.509751	0	11	3	1	26.7619	0.439077	4.83076	0.482169	0.0292826	0.00085747
634	49	56	1	0	0				0.0940609	7	3	1	29.0299	0.513467	3.59472	0.657709	0.140146	0.0196408
635	239	175	1	2	0	85.4702	55	0.470086	0.0976219	8	3	2	25.8548	0.511652	4.09367	0.544311	0.0234267	0.000548809
636	203	210	1	0	1				0.0886459	8	3	1	27.2155	0.459943	3.67954	0.521631	0.0567345	0.0032188
637	118	210	5	1	0	96.8869	53	0.5135	0.0452442	8	3	2	27.2155	0.451324	3.61196	0.493055	0.0320649	0.00102816
638	183	284	4	2	0				0.0871353	9	3	1	23.5868	0.449056	4.04287	0.482169	0.0221013	0.000488468
639	325	403	3	3	0	94.3348	54.6	0.515068	0.165	7	3	4	28.1227	0.517986	3.6259	0.547146	0.0184246	0.000339466
640	382	403	1	0	1	80.992	55.5	0.449506	0.146	5	3	1	24.9476	0.522765	2.61383	0.57266	0.0452528	0.00204782
641	318	335	1	0	1	85.5518	52	0.444869	0.166	5	3	1	23.1332	0.586268	2.93134	0.640699	0.0431062	0.00185814
642	191	231	2	0	0	94.2452	55.5	0.523061	0.0738678	10	3	2	29.0299	0.405512	4.05421	0.453592	0.0210882	0.000444711
643	195	185	1	0	0	89.677	56	0.502191	0.105148	5	3	3	28.1227	0.52027	2.60226	0.56699	0.0389535	0.00151738
644	247	241	2	0	0	94.4671	55	0.519569	0.107121	3	3	3	28.5763	0.559279	1.67829	0.652266	0.0998826	0.00997654
645	74	115	5	2	0	95.6167	52	0.497207	0.069355	9	3	2	25.8548	0.505302	4.54726	0.544311	0.0309834	0.00095997
646	39	78	4	1	0				0.0468369	9	3	1	30.8443	0.425923	3.83286	0.521631	0.0890394	0.00792801
647	22	9	1	0	0				0.0802307	9	3	3	25.8548	0.399615	3.59472	0.476272	0.0579684	0.00336034
648	199	284	3	2	1	89.9687	55	0.494828	0.0970669	8	3	3	27.2155	0.539321	4.31457	0.61235	0.0485325	0.0023554
649	217	216	2	0	1	90.5127	52.5	0.475192	0.115196	7	3	4	24.9476	0.520724	3.64598	0.595567	0.0464596	0.0021585
650	286	306	1	2	0	92.3596	56.5	0.521832	0.0602036	10	3	3	29.4835	0.488065	4.88156	0.549754	0.0405749	0.00164633
651	266	284	3	2	1	74.1604	58	0.43013	0.102005	7	3	1	24.9476	0.488519	3.41873	0.56699	0.0483804	0.00234067
652	32	8	1	0	0	104.004	52	0.540821	0.0650253	10	3	1	28.1227	0.425923	4.25833	0.504395	0.0455518	0.00207496
653	220	287	3	0	0	89.677	56	0.502191	0.0536766	10	3	2	28.1227	0.508477	5.08613	0.56699	0.042518	0.00180778
654	268	273	1	1	0	97.4065	57.5	0.560088	0.0646439	12	3	1	32.2051	0.475818	5.70937	0.538868	0.0367816	0.00135289
655	92	115	3	0	0	95.9666	55	0.527816	0.0749512	9	3	1	29.0299	0.48489	4.36583	0.561094	0.0492753	0.00242805
656	282	310	1	1	0	82.4646	55.5	0.457678	0.0849609	6	3	3	25.4012	0.552022	3.31122	0.606453	0.0388985	0.00151309
657	337	335	1	2	0	94.6813	54.5	0.516013	0.111	8	3	4	28.1227	0.513126	4.10501	0.62369	0.0608407	0.00370159
658	148	243	4	0	0	86.558	57	0.493381	0	7	3	3	28.1227	0.535239	3.74803	0.60101	0.034776	0.00120937
659	225	238	1	0	0	92.3596	56.5	0.521832	0.061409	6	3	4	29.4835	0.565176	3.3906	0.62369	0.0525398	0.00276043
660	141	105	1	0	0				0.0889015	9	3	2	28.5763	0.495323	4.45654	0.555651	0.0768058	0.00589912
661	323	304	2	1	1	94.4671	55	0.519569	0.167	6	3	2	28.5763	0.60857	3.65142	0.635029	0.0250162	0.000625811
662	264	270	1	2	0				0.130306	6	3	4	24.9476	0.439531	2.63628	0.521631	0.0431435	0.00186136
663	282	330	2	0	0	82.4646	55.5	0.457678	0.0849609	9	3	2	25.4012	0.512106	4.60941	0.555651	0.0258277	0.000667068
664	180	222	4	1	0	89.9687	55	0.494828	0.140041	7	3	4	27.2155	0.505302	3.53802	0.56699	0.0342437	0.00117263
665	256	259	1	1	0				0.0794487	9	3	2	25.8548	0.484437	4.36038	0.544311	0.0420598	0.00176902
666	89	215	5	0	0	89.2251	60.5	0.539812	0.109192	7	3	3	32.6586	0.566083	3.96304	0.62369	0.0400158	0.00160127
667	119	169	4	2	0	109.037	52	0.56699	0.0452442	9	3	1	29.4835	0.499405	4.49646	0.60101	0.065108	0.00423905
668	163	161	1	3	0	87.9541	57	0.501339	0.0558167	9	3	4	28.5763	0.51891	4.672	0.555651	0.036538	0.00133503
